# Supplementary material for: Defective three-dimensional covalent organic frameworks for enhanced hydrogen peroxide photosynthesis and organic transformation
Source: Nat Commun. 2026 Mar 27;17:4505. doi: 10.1038/s41467-026-71137-0 (PMC13187191; doi:10.1038/s41467-026-71137-0)
Supplement: Supplementary file 3 — Supplementary Data 1 [file 41467_2026_71137_MOESM3_ESM.zip]

Archive with 6 entries (6 files):
- Atomic coordinates for COF-300-D-F.cif
- Atomic coordinates for COF-300-D-F.txt
- Atomic coordinates for COF-300-D.cif
- Atomic coordinates for COF-300-D.txt
- Atomic coordinates for COF-300.cif
- Atomic coordinates for COF-300.txt
