# Supplementary material for: Defective three-dimensional covalent organic frameworks for enhanced hydrogen peroxide photosynthesis and organic transformation
Source: Nat Commun. 2026 Mar 27;17:4505. doi: 10.1038/s41467-026-71137-0 (PMC13187191; doi:10.1038/s41467-026-71137-0)
Supplement: Supplementary file 3 — Supplementary Data 1 [file 41467_2026_71137_MOESM3_ESM.zip › Atomic coordinates for COF-300-D-F.cif]

#======================================================================
# CRYSTAL DATA
#----------------------------------------------------------------------
data_VESTA_phase_1

_chemical_name_common                  'COF_300_D_2F_F                        '
_cell_length_a                         40.000000
_cell_length_b                         20.000000
_cell_length_c                         20.000000
_cell_angle_alpha                      90.000000
_cell_angle_beta                       90.000000
_cell_angle_gamma                      90.000000
_cell_volume                           16000.000000
_space_group_name_H-M_alt              'P 1'
_space_group_IT_number                 1

loop_
_space_group_symop_operation_xyz
   'x, y, z'

loop_
   _atom_site_label
   _atom_site_occupancy
   _atom_site_fract_x
   _atom_site_fract_y
   _atom_site_fract_z
   _atom_site_adp_type
   _atom_site_B_iso_or_equiv
   _atom_site_type_symbol
   C1         1.0     0.251980     0.715683     0.535156    Biso  1.000000 C
   C2         1.0     0.245935     0.708129     0.466893    Biso  1.000000 C
   C3         1.0     0.250653     0.646168     0.435811    Biso  1.000000 C
   C4         1.0     0.261421     0.590321     0.472273    Biso  1.000000 C
   C5         1.0     0.268024     0.599068     0.540805    Biso  1.000000 C
   C6         1.0     0.263186     0.660643     0.572013    Biso  1.000000 C
   C7         1.0     0.269704     0.522317     0.438912    Biso  1.000000 C
   C8         1.0     0.308364     0.521981     0.438271    Biso  1.000000 C
   C9         1.0     0.254524     0.462016     0.476908    Biso  1.000000 C
   C10        1.0     0.254428     0.515302     0.367996    Biso  1.000000 C
   C11        1.0     0.227894     0.468852     0.521967    Biso  1.000000 C
   C12        1.0     0.212673     0.412818     0.550703    Biso  1.000000 C
   C13        1.0     0.223708     0.348588     0.534899    Biso  1.000000 C
   C14        1.0     0.250066     0.340929     0.489606    Biso  1.000000 C
   C15        1.0     0.265091     0.396896     0.460828    Biso  1.000000 C
   C16        1.0     0.327517     0.485806     0.484667    Biso  1.000000 C
   C17        1.0     0.362276     0.490761     0.486406    Biso  1.000000 C
   C18        1.0     0.379375     0.532516     0.441155    Biso  1.000000 C
   C19        1.0     0.360148     0.570855     0.396286    Biso  1.000000 C
   C20        1.0     0.325547     0.565483     0.394930    Biso  1.000000 C
   C21        1.0     0.272623     0.490961     0.313249    Biso  1.000000 C
   C22        1.0     0.257338     0.480888     0.251129    Biso  1.000000 C
   C23        1.0     0.223441     0.494682     0.242427    Biso  1.000000 C
   C24        1.0     0.204832     0.517882     0.296880    Biso  1.000000 C
   C25        1.0     0.220116     0.527589     0.358775    Biso  1.000000 C
   C26        1.0     0.434204     0.495597     0.460152    Biso  1.000000 C
   C27        1.0     0.470279     0.506142     0.459395    Biso  1.000000 C
   C28        1.0     0.492567     0.458806     0.486629    Biso  1.000000 C
   C29        1.0     0.526837     0.466683     0.486428    Biso  1.000000 C
   C30        1.0     0.541148     0.524432     0.457883    Biso  1.000000 C
   C31        1.0     0.518816     0.571744     0.430622    Biso  1.000000 C
   C32        1.0     0.484559     0.563920     0.430943    Biso  1.000000 C
   C33        1.0     0.577162     0.535150     0.456607    Biso  1.000000 C
   C34        1.0     0.632115     0.498168     0.476089    Biso  1.000000 C
   C35        1.0     0.651390     0.454356     0.515689    Biso  1.000000 C
   C36        1.0     0.686025     0.457968     0.516985    Biso  1.000000 C
   C37        1.0     0.703072     0.505140     0.477334    Biso  1.000000 C
   C38        1.0     0.684050     0.548361     0.436512    Biso  1.000000 C
   C39        1.0     0.649415     0.545027     0.435958    Biso  1.000000 C
   C40        1.0     0.754983     0.570767     0.473143    Biso  1.000000 C
   C41        1.0     0.757395     0.448389     0.482039    Biso  1.000000 C
   C42        1.0     0.784120     0.577568     0.434367    Biso  1.000000 C
   C43        1.0     0.800794     0.638722     0.431481    Biso  1.000000 C
   C44        1.0     0.788627     0.694212     0.466353    Biso  1.000000 C
   C45        1.0     0.759509     0.687738     0.504460    Biso  1.000000 C
   C46        1.0     0.742834     0.626610     0.508279    Biso  1.000000 C
   C47        1.0     0.786025     0.445723     0.522708    Biso  1.000000 C
   C48        1.0     0.804751     0.387047     0.526741    Biso  1.000000 C
   C49        1.0     0.795157     0.330057     0.491100    Biso  1.000000 C
   C50        1.0     0.766607     0.332531     0.450839    Biso  1.000000 C
   C51        1.0     0.747916     0.391169     0.445886    Biso  1.000000 C
   N1         1.0     0.414051     0.541273     0.438898    Biso  1.000000 N
   N2         1.0     0.597515     0.489982     0.478673    Biso  1.000000 N
   N3         1.0     0.738320     0.508191     0.477291    Biso  1.000000 N
   H1         1.0     0.248270     0.764028     0.559374    Biso  1.000000 H
   H2         1.0     0.237551     0.750691     0.437123    Biso  1.000000 H
   H3         1.0     0.245888     0.641729     0.382353    Biso  1.000000 H
   H4         1.0     0.277322     0.557005     0.570124    Biso  1.000000 H
   H5         1.0     0.268396     0.665761     0.625344    Biso  1.000000 H
   H6         1.0     0.218654     0.518453     0.534878    Biso  1.000000 H
   H7         1.0     0.191950     0.419808     0.585519    Biso  1.000000 H
   H8         1.0     0.211789     0.304881     0.557223    Biso  1.000000 H
   H9         1.0     0.258840     0.291014     0.476167    Biso  1.000000 H
   H10        1.0     0.285186     0.389891     0.424592    Biso  1.000000 H
   H11        1.0     0.315135     0.453389     0.520828    Biso  1.000000 H
   H12        1.0     0.376080     0.463041     0.524457    Biso  1.000000 H
   H13        1.0     0.373180     0.604850     0.362507    Biso  1.000000 H
   H14        1.0     0.311439     0.596426     0.360002    Biso  1.000000 H
   H15        1.0     0.299117     0.479477     0.318670    Biso  1.000000 H
   H16        1.0     0.272214     0.462020     0.209431    Biso  1.000000 H
   H17        1.0     0.211554     0.487050     0.193913    Biso  1.000000 H
   H18        1.0     0.178185     0.528221     0.291259    Biso  1.000000 H
   H19        1.0     0.205075     0.544646     0.400952    Biso  1.000000 H
   H20        1.0     0.425515     0.446729     0.478780    Biso  1.000000 H
   H21        1.0     0.543184     0.428960     0.508264    Biso  1.000000 H
   H22        1.0     0.468200     0.601671     0.409165    Biso  1.000000 H
   H23        1.0     0.585571     0.583631     0.436619    Biso  1.000000 H
   H24        1.0     0.638195     0.417821     0.546402    Biso  1.000000 H
   H25        1.0     0.700267     0.423955     0.548664    Biso  1.000000 H
   H26        1.0     0.696921     0.584014     0.404254    Biso  1.000000 H
   H27        1.0     0.635672     0.577849     0.402150    Biso  1.000000 H
   H28        1.0     0.793628     0.534555     0.406756    Biso  1.000000 H
   H29        1.0     0.823387     0.643084     0.401183    Biso  1.000000 H
   H30        1.0     0.801741     0.741961     0.463920    Biso  1.000000 H
   H31        1.0     0.749825     0.730509     0.532275    Biso  1.000000 H
   H32        1.0     0.720372     0.621641     0.538784    Biso  1.000000 H
   H33        1.0     0.793502     0.489891     0.550973    Biso  1.000000 H
   H34        1.0     0.826888     0.385750     0.558614    Biso  1.000000 H
   H35        1.0     0.809796     0.284178     0.494636    Biso  1.000000 H
   H36        1.0     0.758927     0.288569     0.422391    Biso  1.000000 H
   H37        1.0     0.725838     0.393069     0.413952    Biso  1.000000 H
   F1         1.0     0.479574     0.402345     0.515302    Biso  1.000000 F
   F2         1.0     0.531779     0.628161     0.401803    Biso  1.000000 F
