# Supplementary material for: Defective three-dimensional covalent organic frameworks for enhanced hydrogen peroxide photosynthesis and organic transformation
Source: Nat Commun. 2026 Mar 27;17:4505. doi: 10.1038/s41467-026-71137-0 (PMC13187191; doi:10.1038/s41467-026-71137-0)
Supplement: Supplementary file 3 — Supplementary Data 1 [file 41467_2026_71137_MOESM3_ESM.zip › Atomic coordinates for COF-300-D-F.txt]

COF_300_D_2F_F                          
   1.00000000000000     
    40.0000000000000000    0.0000000000000000    0.0000000000000000
     0.0000000000000000   20.0000000000000000    0.0000000000000000
     0.0000000000000000    0.0000000000000000   20.0000000000000000
   C    N    H    F 
    51     3    37     2
Direct
  0.2519802656054111  0.7156825668528413  0.5351563856409669
  0.2459349260261590  0.7081291539284464  0.4668930575654144
  0.2506529846867664  0.6461684508239429  0.4358107216400668
  0.2614214120609759  0.5903214082991397  0.4722734036848593
  0.2680240123340951  0.5990675806772856  0.5408049180947287
  0.2631857636756934  0.6606426345229792  0.5720125873921802
  0.2697043823763394  0.5223164932949302  0.4389116074938855
  0.3083637991698538  0.5219813734118830  0.4382708931169148
  0.2545236511907163  0.4620158769369525  0.4769081068320062
  0.2544277313792307  0.5153022732160650  0.3679961951821298
  0.2278937540512729  0.4688516867350430  0.5219665560775653
  0.2126729589409990  0.4128184700168873  0.5507030966910804
  0.2237082336204992  0.3485882054289817  0.5348988147998455
  0.2500657404775524  0.3409292040104503  0.4896058009602910
  0.2650910190009128  0.3968959118021402  0.4608279225611653
  0.3275170927313198  0.4858062609216063  0.4846666091759744
  0.3622761409213595  0.4907612632064584  0.4864062043683504
  0.3793749022488768  0.5325157715360191  0.4411545050305250
  0.3601475155415415  0.5708553343646017  0.3962857640828474
  0.3255474873400388  0.5654826577601710  0.3949297249132897
  0.2726225637225141  0.4909608952757338  0.3132494993654547
  0.2573376510039651  0.4808878877673237  0.2511287643498576
  0.2234410725679936  0.4946823422128190  0.2424270343093795
  0.2048317796796653  0.5178819609460632  0.2968797858277483
  0.2201161440799595  0.5275893944856875  0.3587755057280262
  0.4342038609992898  0.4955972079651829  0.4601517374049067
  0.4702790263938681  0.5061422547968988  0.4593945826805239
  0.4925666025646152  0.4588062897708269  0.4866287076577365
  0.5268368931620984  0.4666831241080160  0.4864283843521520
  0.5411483584796315  0.5244315631238408  0.4578834446113973
  0.5188161965197011  0.5717436133590823  0.4306224865213011
  0.4845590104565858  0.5639204616318949  0.4309429976037507
  0.5771617153297299  0.5351503546471363  0.4566071908737044
  0.6321145689607874  0.4981676700075468  0.4760893887899726
  0.6513898763067871  0.4543562360194286  0.5156887270894330
  0.6860249980940623  0.4579681108543880  0.5169851706376676
  0.7030723648650365  0.5051400588903547  0.4773335859419419
  0.6840495294322295  0.5483611738052403  0.4365116428827847
  0.6494147561501009  0.5450265413398441  0.4359577791712610
  0.7549829750102077  0.5707669540461282  0.4731432780393590
  0.7573951200587530  0.4483889119890208  0.4820387929558834
  0.7841200189086308  0.5775676998069201  0.4343666561953157
  0.8007940413827654  0.6387217494251587  0.4314812416204248
  0.7886270368596939  0.6942123210561277  0.4663525194955156
  0.7595086001408262  0.6877384756726741  0.5044597032973286
  0.7428341499877291  0.6266098617577356  0.5082791245721836
  0.7860246234758606  0.4457232879716173  0.5227076321108441
  0.8047505756508144  0.3870467416870937  0.5267410805562562
  0.7951571943348839  0.3300574476698088  0.4911000610383809
  0.7666069791517387  0.3325306308576614  0.4508392850458023
  0.7479162181137013  0.3911689577108888  0.4458861790550870
  0.4140507238430757  0.5412733466137638  0.4388982886781108
  0.5975145043129402  0.4899820009693485  0.4786727643394002
  0.7383199788924841  0.5081906085456041  0.4772910269141519
  0.2482699363010212  0.7640277548427292  0.5593739686863515
  0.2375508338208761  0.7506908711598044  0.4371226682499554
  0.2458875587934415  0.6417286339321393  0.3823526918994631
  0.2773224690752158  0.5570048794839764  0.5701243603362798
  0.2683957692743917  0.6657609547339121  0.6253442893596741
  0.2186539495739765  0.5184525364094199  0.5348781902836777
  0.1919495661629185  0.4198077522938206  0.5855188676913485
  0.2117886551838666  0.3048806411689782  0.5572228798809959
  0.2588403248852842  0.2910137234904013  0.4761667096773010
  0.2851855274318282  0.3898913740346259  0.4245924932231802
  0.3151348113714008  0.4533886929001412  0.5208281018392640
  0.3760800771786066  0.4630410932977327  0.5244565308842439
  0.3731803242079934  0.6048495449496727  0.3625068463916463
  0.3114391737986395  0.5964255787532693  0.3600020827627546
  0.2991166586024789  0.4794771974577117  0.3186695799178807
  0.2722140535225677  0.4620201861003892  0.2094314660392058
  0.2115539824629025  0.4870499628493050  0.1939125688856720
  0.1781849351647864  0.5282210436465746  0.2912589955371629
  0.2050745632171598  0.5446456111383284  0.4009516614947799
  0.4255154876589700  0.4467289707525381  0.4787798948423259
  0.5431840737293427  0.4289597043423470  0.5082637170351916
  0.4682003610951568  0.6016709256913586  0.4091652283980238
  0.5855712957945940  0.5836314445491055  0.4366192101354258
  0.6381954171217572  0.4178210612406659  0.5464016975593893
  0.7002666843123251  0.4239550822391109  0.5486637213671557
  0.6969214835710389  0.5840140789661064  0.4042536208262604
  0.6356715895721905  0.5778489125375401  0.4021497205140676
  0.7936278289687522  0.5345549212422966  0.4067561270268456
  0.8233872898210777  0.6430840199861692  0.4011834266315972
  0.8017408596841449  0.7419605189270371  0.4639200750810488
  0.7498245803450914  0.7305089489314724  0.5322752193623330
  0.7203721960034954  0.6216413705774215  0.5387842008301078
  0.7935019656671258  0.4898909643518294  0.5509731483959968
  0.8268881528886496  0.3857499033303640  0.5586144056997142
  0.8097960639605191  0.2841780867475094  0.4946358837452820
  0.7589265204684139  0.2885689343017148  0.4223907933594049
  0.7258384515524199  0.3930688973623191  0.4139522926508974
  0.4795737844782195  0.4023454161424027  0.5153024779329840
  0.5317792590050630  0.6281613456040773  0.4018032425479419
