# Supplementary material for: Defective three-dimensional covalent organic frameworks for enhanced hydrogen peroxide photosynthesis and organic transformation
Source: Nat Commun. 2026 Mar 27;17:4505. doi: 10.1038/s41467-026-71137-0 (PMC13187191; doi:10.1038/s41467-026-71137-0)
Supplement: Supplementary file 3 — Supplementary Data 1 [file 41467_2026_71137_MOESM3_ESM.zip › Atomic coordinates for COF-300-D.cif]

#======================================================================
# CRYSTAL DATA
#----------------------------------------------------------------------
data_VESTA_phase_1

_chemical_name_common                  'COF_300_Dunite                        '
_cell_length_a                         40.000000
_cell_length_b                         20.000000
_cell_length_c                         20.000000
_cell_angle_alpha                      90.000000
_cell_angle_beta                       90.000000
_cell_angle_gamma                      90.000000
_cell_volume                           16000.000000
_space_group_name_H-M_alt              'P 1'
_space_group_IT_number                 1

loop_
_space_group_symop_operation_xyz
   'x, y, z'

loop_
   _atom_site_label
   _atom_site_occupancy
   _atom_site_fract_x
   _atom_site_fract_y
   _atom_site_fract_z
   _atom_site_adp_type
   _atom_site_B_iso_or_equiv
   _atom_site_type_symbol
   C1         1.0     0.807006     0.273376     0.531258    Biso  1.000000 C
   C2         1.0     0.813643     0.280569     0.463190    Biso  1.000000 C
   C3         1.0     0.809291     0.342417     0.431657    Biso  1.000000 C
   C4         1.0     0.798279     0.398496     0.467488    Biso  1.000000 C
   C5         1.0     0.791299     0.390201     0.535933    Biso  1.000000 C
   C6         1.0     0.795726     0.328721     0.567538    Biso  1.000000 C
   C7         1.0     0.789773     0.466021     0.433425    Biso  1.000000 C
   C8         1.0     0.751089     0.465414     0.432223    Biso  1.000000 C
   C9         1.0     0.804242     0.527126     0.471231    Biso  1.000000 C
   C10        1.0     0.805289     0.473131     0.362764    Biso  1.000000 C
   C11        1.0     0.830843     0.521795     0.516561    Biso  1.000000 C
   C12        1.0     0.845070     0.578689     0.545684    Biso  1.000000 C
   C13        1.0     0.833027     0.642234     0.530016    Biso  1.000000 C
   C14        1.0     0.806767     0.648393     0.484291    Biso  1.000000 C
   C15        1.0     0.792790     0.591622     0.455052    Biso  1.000000 C
   C16        1.0     0.731652     0.501332     0.478233    Biso  1.000000 C
   C17        1.0     0.696924     0.495234     0.479899    Biso  1.000000 C
   C18        1.0     0.680217     0.452215     0.435345    Biso  1.000000 C
   C19        1.0     0.699734     0.414107     0.390795    Biso  1.000000 C
   C20        1.0     0.734274     0.421003     0.389193    Biso  1.000000 C
   C21        1.0     0.787192     0.497880     0.308055    Biso  1.000000 C
   C22        1.0     0.802655     0.509075     0.246329    Biso  1.000000 C
   C23        1.0     0.836633     0.495904     0.237960    Biso  1.000000 C
   C24        1.0     0.855109     0.471975     0.292260    Biso  1.000000 C
   C25        1.0     0.839655     0.461190     0.353816    Biso  1.000000 C
   C26        1.0     0.625562     0.490867     0.448888    Biso  1.000000 C
   C27        1.0     0.589409     0.482071     0.452935    Biso  1.000000 C
   C28        1.0     0.569010     0.537256     0.469284    Biso  1.000000 C
   C29        1.0     0.534545     0.530763     0.473501    Biso  1.000000 C
   C30        1.0     0.519280     0.468377     0.461434    Biso  1.000000 C
   C31        1.0     0.539713     0.413194     0.445016    Biso  1.000000 C
   C32        1.0     0.574167     0.419735     0.440814    Biso  1.000000 C
   C33        1.0     0.483132     0.459487     0.465050    Biso  1.000000 C
   C34        1.0     0.428417     0.499069     0.477641    Biso  1.000000 C
   C35        1.0     0.408790     0.542065     0.517391    Biso  1.000000 C
   C36        1.0     0.374193     0.536840     0.518779    Biso  1.000000 C
   C37        1.0     0.357598     0.489479     0.478570    Biso  1.000000 C
   C38        1.0     0.376974     0.447509     0.437303    Biso  1.000000 C
   C39        1.0     0.411613     0.451932     0.437147    Biso  1.000000 C
   C40        1.0     0.306344     0.421910     0.474061    Biso  1.000000 C
   C41        1.0     0.302829     0.544481     0.482034    Biso  1.000000 C
   C42        1.0     0.277035     0.413917     0.435979    Biso  1.000000 C
   C43        1.0     0.261402     0.351716     0.432168    Biso  1.000000 C
   C44        1.0     0.274742     0.296299     0.465387    Biso  1.000000 C
   C45        1.0     0.303956     0.303995     0.502989    Biso  1.000000 C
   C46        1.0     0.319586     0.366124     0.507759    Biso  1.000000 C
   C47        1.0     0.274117     0.547393     0.522491    Biso  1.000000 C
   C48        1.0     0.255263     0.605969     0.525763    Biso  1.000000 C
   C49        1.0     0.264763     0.662632     0.489492    Biso  1.000000 C
   C50        1.0     0.293308     0.659875     0.449235    Biso  1.000000 C
   C51        1.0     0.312131     0.601346     0.445108    Biso  1.000000 C
   N1         1.0     0.645624     0.442417     0.434967    Biso  1.000000 N
   N2         1.0     0.462983     0.508025     0.478735    Biso  1.000000 N
   N3         1.0     0.322293     0.485122     0.478496    Biso  1.000000 N
   H1         1.0     0.810367     0.225137     0.555848    Biso  1.000000 H
   H2         1.0     0.822167     0.237761     0.433948    Biso  1.000000 H
   H3         1.0     0.814473     0.346542     0.378321    Biso  1.000000 H
   H4         1.0     0.781901     0.432448     0.564876    Biso  1.000000 H
   H5         1.0     0.790055     0.323894     0.620706    Biso  1.000000 H
   H6         1.0     0.840776     0.472709     0.529469    Biso  1.000000 H
   H7         1.0     0.865782     0.572972     0.580761    Biso  1.000000 H
   H8         1.0     0.844048     0.686600     0.552865    Biso  1.000000 H
   H9         1.0     0.797213     0.697737     0.470939    Biso  1.000000 H
   H10        1.0     0.772709     0.597533     0.418614    Biso  1.000000 H
   H11        1.0     0.743758     0.534323     0.514251    Biso  1.000000 H
   H12        1.0     0.682729     0.522595     0.517638    Biso  1.000000 H
   H13        1.0     0.687085     0.379088     0.357500    Biso  1.000000 H
   H14        1.0     0.748637     0.390274     0.354440    Biso  1.000000 H
   H15        1.0     0.760641     0.508939     0.313373    Biso  1.000000 H
   H16        1.0     0.787893     0.528482     0.204734    Biso  1.000000 H
   H17        1.0     0.848692     0.504554     0.189807    Biso  1.000000 H
   H18        1.0     0.881807     0.462093     0.286856    Biso  1.000000 H
   H19        1.0     0.854635     0.443666     0.395906    Biso  1.000000 H
   H20        1.0     0.634822     0.542277     0.457792    Biso  1.000000 H
   H21        1.0     0.580705     0.585739     0.478701    Biso  1.000000 H
   H22        1.0     0.518670     0.573281     0.486041    Biso  1.000000 H
   H23        1.0     0.528030     0.364769     0.435258    Biso  1.000000 H
   H24        1.0     0.590038     0.377308     0.427955    Biso  1.000000 H
   H25        1.0     0.474057     0.407980     0.455942    Biso  1.000000 H
   H26        1.0     0.421567     0.579039     0.548286    Biso  1.000000 H
   H27        1.0     0.359628     0.570009     0.550780    Biso  1.000000 H
   H28        1.0     0.364460     0.411896     0.404449    Biso  1.000000 H
   H29        1.0     0.425864     0.420277     0.403037    Biso  1.000000 H
   H30        1.0     0.266633     0.456748     0.409420    Biso  1.000000 H
   H31        1.0     0.238697     0.346466     0.402352    Biso  1.000000 H
   H32        1.0     0.262507     0.247672     0.462031    Biso  1.000000 H
   H33        1.0     0.314579     0.261353     0.529605    Biso  1.000000 H
   H34        1.0     0.342188     0.371890     0.537703    Biso  1.000000 H
   H35        1.0     0.266758     0.503541     0.551363    Biso  1.000000 H
   H36        1.0     0.233106     0.607491     0.557583    Biso  1.000000 H
   H37        1.0     0.250068     0.708486     0.492547    Biso  1.000000 H
   H38        1.0     0.300896     0.703514     0.420187    Biso  1.000000 H
   H39        1.0     0.334248     0.599300     0.413285    Biso  1.000000 H
