# Supplementary material for: Defective three-dimensional covalent organic frameworks for enhanced hydrogen peroxide photosynthesis and organic transformation
Source: Nat Commun. 2026 Mar 27;17:4505. doi: 10.1038/s41467-026-71137-0 (PMC13187191; doi:10.1038/s41467-026-71137-0)
Supplement: Supplementary file 3 — Supplementary Data 1 [file 41467_2026_71137_MOESM3_ESM.zip › Atomic coordinates for COF-300-D.txt]

COF_300_Dunite                          
   1.00000000000000     
    40.0000000000000000    0.0000000000000000    0.0000000000000000
     0.0000000000000000   20.0000000000000000    0.0000000000000000
     0.0000000000000000    0.0000000000000000   20.0000000000000000
   C    N    H 
    51     3    39
Direct
  0.8070063571472019  0.2733761178304803  0.5312584115191399
  0.8136434588204793  0.2805687123745386  0.4631903690078687
  0.8092912430347496  0.3424166413149408  0.4316570277722178
  0.7982789028721484  0.3984964584697579  0.4674875601825050
  0.7912987614479405  0.3902009573320129  0.5359334425093749
  0.7957257897349805  0.3287206735152424  0.5675376767854630
  0.7897733459211338  0.4660213617385338  0.4334252085205605
  0.7510893660036544  0.4654140540266027  0.4322229624540910
  0.8042415642876009  0.5271260377680562  0.4712313944669262
  0.8052891771996045  0.4731306685259398  0.3627635999051719
  0.8308430356092131  0.5217951111562229  0.5165614333137185
  0.8450705018722786  0.5786887542645260  0.5456836473680227
  0.8330270349252729  0.6422339990724382  0.5300159763209891
  0.8067673520503007  0.6483926502370636  0.4842907094820674
  0.7927904251943829  0.5916218742907020  0.4550523701571336
  0.7316518891116317  0.5013315007471135  0.4782333821520055
  0.6969243889674601  0.4952342358986854  0.4798986245113284
  0.6802171389888727  0.4522150126022879  0.4353447423736867
  0.6997337793883389  0.4141072828126795  0.3907951195237658
  0.7342744188486989  0.4210031404390620  0.3891926896612716
  0.7871921470155598  0.4978800479622407  0.3080553456099082
  0.8026547294649120  0.5090753977584939  0.2463285727215450
  0.8366329133564676  0.4959043817613775  0.2379600727300826
  0.8551091602998966  0.4719751799748408  0.2922601248317989
  0.8396546224504746  0.4611903004499069  0.3538159098166176
  0.6255618346475273  0.4908666330666023  0.4488875953091593
  0.5894088969646774  0.4820710813672520  0.4529345626384469
  0.5690099786120939  0.5372561507564413  0.4692839430946876
  0.5345453177688526  0.5307632173904224  0.4735012277974491
  0.5192802325529868  0.4683774415416551  0.4614343521018682
  0.5397130969396358  0.4131944457672532  0.4450162489081748
  0.5741671321894799  0.4197345992394546  0.4408141650988711
  0.4831320628677034  0.4594871377786092  0.4650495709022735
  0.4284166027101790  0.4990686293777742  0.4776405443942551
  0.4087895435271065  0.5420650742892406  0.5173907179111481
  0.3741926815533745  0.5368404999001015  0.5187790182288694
  0.3575983615213687  0.4894790678958643  0.4785697367004857
  0.3769741987994664  0.4475092269309542  0.4373025222841420
  0.4116132302583750  0.4519315338934859  0.4371473963607855
  0.3063439866779092  0.4219097557589251  0.4740607518425648
  0.3028286964408125  0.5444813467661760  0.4820339046199678
  0.2770350251592291  0.4139172068297654  0.4359789685347124
  0.2614023966251793  0.3517163984368921  0.4321683167876174
  0.2747418696722406  0.2962994775315195  0.4653870027445848
  0.3039558779820482  0.3039950905750644  0.5029888968716776
  0.3195858883170288  0.3661237223384930  0.5077586935228666
  0.2741165242929142  0.5473931063662292  0.5224908540608197
  0.2552629563138566  0.6059689736104943  0.5257631411848749
  0.2647629941584597  0.6626323176194404  0.4894919337898713
  0.2933076981148304  0.6598746782171148  0.4492350314216083
  0.3121314254091203  0.6013464962699118  0.4451077389021592
  0.6456244341323227  0.4424172802960200  0.4349670004294595
  0.4629834370318093  0.5080250024698074  0.4787353950795250
  0.3222925157568852  0.4851220580068158  0.4784962126980972
  0.8103673613945688  0.2251365734228941  0.5558482139934142
  0.8221673458715202  0.2377615049166479  0.4339479392524268
  0.8144728968698942  0.3465424038240883  0.3783208035848773
  0.7819014544146938  0.4324475657933391  0.5648755138225994
  0.7900545286336325  0.3238940912068884  0.6207059360803413
  0.8407758992372507  0.4727089640020239  0.5294688199397513
  0.8657815231009565  0.5729717167586230  0.5807606666219129
  0.8440484655975382  0.6865998686425030  0.5528650340435064
  0.7972127464745782  0.6977374342114615  0.4709387180600544
  0.7727095173776632  0.5975327092737217  0.4186135736160992
  0.7437579976509596  0.5343230771629877  0.5142505886833248
  0.6827289805034695  0.5225951243543747  0.5176375341282267
  0.6870849873592348  0.3790878545150704  0.3574995022452683
  0.7486365219751718  0.3902737279963304  0.3544400677482713
  0.7606408414266426  0.5089386471078683  0.3133733673800663
  0.7878931096307511  0.5284818296060010  0.2047339224343077
  0.8486923123149666  0.5045542495341095  0.1898068222620992
  0.8818070727624274  0.4620925981805186  0.2868556296795717
  0.8546352889211946  0.4436658911155646  0.3959063410314698
  0.6348221666764715  0.5422771008533047  0.4577917665791702
  0.5807054661527857  0.5857393962591289  0.4787008552181433
  0.5186704936329392  0.5732806122204437  0.4860407691465412
  0.5280296598956724  0.3647691931886428  0.4352584262615906
  0.5900375038811490  0.3773083557217021  0.4279553036563613
  0.4740566435048166  0.4079798805605535  0.4559416758490045
  0.4215674064267887  0.5790394238092205  0.5482855481055324
  0.3596275668190358  0.5700085289134833  0.5507801052793226
  0.3644598025464063  0.4118958600455827  0.4044492715819175
  0.4258644189306580  0.4202768173752602  0.4030373653828860
  0.2666332443737360  0.4567481415980268  0.4094202621711673
  0.2386968462884198  0.3464657879847124  0.4023519743063702
  0.2625065590091822  0.2476721183071149  0.4620313925429684
  0.3145790397700168  0.2613533650914519  0.5296054642009622
  0.3421884903739709  0.3718895661738557  0.5377031333391145
  0.2667577261631209  0.5035411004195538  0.5513634049929692
  0.2331059926103478  0.6074908253693962  0.5575834034717744
  0.2500681031595278  0.7084857935325104  0.4925468515237839
  0.3008956286501956  0.7035142058951465  0.4201873742815039
  0.3342480226069426  0.5992999074443759  0.4132848825830351
