# Supplementary material for: Defective three-dimensional covalent organic frameworks for enhanced hydrogen peroxide photosynthesis and organic transformation
Source: Nat Commun. 2026 Mar 27;17:4505. doi: 10.1038/s41467-026-71137-0 (PMC13187191; doi:10.1038/s41467-026-71137-0)
Supplement: Supplementary file 3 — Supplementary Data 1 [file 41467_2026_71137_MOESM3_ESM.zip › Atomic coordinates for COF-300.cif]

#======================================================================
# CRYSTAL DATA
#----------------------------------------------------------------------
data_VESTA_phase_1

_chemical_name_common                  'cof300unite                           '
_cell_length_a                         40.000000
_cell_length_b                         20.000000
_cell_length_c                         20.000000
_cell_angle_alpha                      90.000000
_cell_angle_beta                       90.000000
_cell_angle_gamma                      90.000000
_cell_volume                           16000.000000
_space_group_name_H-M_alt              'P 1'
_space_group_IT_number                 1

loop_
_space_group_symop_operation_xyz
   'x, y, z'

loop_
   _atom_site_label
   _atom_site_occupancy
   _atom_site_fract_x
   _atom_site_fract_y
   _atom_site_fract_z
   _atom_site_adp_type
   _atom_site_B_iso_or_equiv
   _atom_site_type_symbol
   C1         1.0     0.218332     0.646031     0.458318    Biso  1.000000 C
   C2         1.0     0.208638     0.584807     0.485428    Biso  1.000000 C
   C3         1.0     0.227939     0.527470     0.474696    Biso  1.000000 C
   C4         1.0     0.257366     0.529970     0.436746    Biso  1.000000 C
   C5         1.0     0.266507     0.591890     0.408819    Biso  1.000000 C
   C6         1.0     0.247425     0.649214     0.419692    Biso  1.000000 C
   C7         1.0     0.277830     0.466566     0.418740    Biso  1.000000 C
   C8         1.0     0.268339     0.454454     0.344538    Biso  1.000000 C
   C9         1.0     0.315852     0.476214     0.429623    Biso  1.000000 C
   C10        1.0     0.269374     0.406103     0.464250    Biso  1.000000 C
   C11        1.0     0.289687     0.470081     0.291202    Biso  1.000000 C
   C12        1.0     0.279110     0.463352     0.224834    Biso  1.000000 C
   C13        1.0     0.246900     0.441023     0.210323    Biso  1.000000 C
   C14        1.0     0.225159     0.426164     0.262995    Biso  1.000000 C
   C15        1.0     0.235718     0.433221     0.329025    Biso  1.000000 C
   C16        1.0     0.328979     0.527292     0.469882    Biso  1.000000 C
   C17        1.0     0.363243     0.532816     0.481225    Biso  1.000000 C
   C18        1.0     0.385974     0.486834     0.453761    Biso  1.000000 C
   C19        1.0     0.372852     0.434467     0.414334    Biso  1.000000 C
   C20        1.0     0.338634     0.429324     0.403243    Biso  1.000000 C
   C21        1.0     0.270310     0.414047     0.534113    Biso  1.000000 C
   C22        1.0     0.264499     0.360343     0.577004    Biso  1.000000 C
   C23        1.0     0.258001     0.296724     0.551101    Biso  1.000000 C
   C24        1.0     0.257821     0.287696     0.481977    Biso  1.000000 C
   C25        1.0     0.263505     0.341758     0.439075    Biso  1.000000 C
   C26        1.0     0.442490     0.453345     0.458056    Biso  1.000000 C
   C27        1.0     0.477804     0.466389     0.471387    Biso  1.000000 C
   C28        1.0     0.501804     0.416555     0.457484    Biso  1.000000 C
   C29        1.0     0.535464     0.427108     0.470435    Biso  1.000000 C
   C30        1.0     0.546313     0.487946     0.498630    Biso  1.000000 C
   C31        1.0     0.522313     0.537780     0.512536    Biso  1.000000 C
   C32        1.0     0.488701     0.527514     0.498884    Biso  1.000000 C
   C33        1.0     0.581455     0.499952     0.514502    Biso  1.000000 C
   C34        1.0     0.638288     0.468409     0.514120    Biso  1.000000 C
   C35        1.0     0.659339     0.412226     0.511623    Biso  1.000000 C
   C36        1.0     0.693584     0.417651     0.523223    Biso  1.000000 C
   C37        1.0     0.708516     0.479657     0.536734    Biso  1.000000 C
   C38        1.0     0.687251     0.535754     0.540582    Biso  1.000000 C
   C39        1.0     0.653057     0.530769     0.529098    Biso  1.000000 C
   C40        1.0     0.746168     0.487017     0.553149    Biso  1.000000 C
   C41        1.0     0.746410     0.497501     0.629980    Biso  1.000000 C
   C42        1.0     0.763238     0.545105     0.514765    Biso  1.000000 C
   C43        1.0     0.766886     0.425253     0.531073    Biso  1.000000 C
   C44        1.0     0.751983     0.559989     0.659695    Biso  1.000000 C
   C45        1.0     0.750118     0.568194     0.729059    Biso  1.000000 C
   C46        1.0     0.742512     0.514087     0.770301    Biso  1.000000 C
   C47        1.0     0.736218     0.451734     0.741301    Biso  1.000000 C
   C48        1.0     0.737939     0.443802     0.672133    Biso  1.000000 C
   C49        1.0     0.749321     0.574618     0.457616    Biso  1.000000 C
   C50        1.0     0.766790     0.623267     0.421423    Biso  1.000000 C
   C51        1.0     0.798627     0.643343     0.441472    Biso  1.000000 C
   C52        1.0     0.813040     0.613643     0.497799    Biso  1.000000 C
   C53        1.0     0.795641     0.564992     0.533543    Biso  1.000000 C
   C54        1.0     0.791010     0.395417     0.572209    Biso  1.000000 C
   C55        1.0     0.811132     0.343217     0.548787    Biso  1.000000 C
   C56        1.0     0.807595     0.319690     0.483551    Biso  1.000000 C
   C57        1.0     0.783907     0.349449     0.441627    Biso  1.000000 C
   C58        1.0     0.764022     0.401708     0.465035    Biso  1.000000 C
   N1         1.0     0.419863     0.498302     0.467237    Biso  1.000000 N
   N2         1.0     0.604440     0.457152     0.500066    Biso  1.000000 N
   H1         1.0     0.203307     0.690782     0.466720    Biso  1.000000 H
   H2         1.0     0.185814     0.581126     0.515113    Biso  1.000000 H
   H3         1.0     0.219734     0.480194     0.496205    Biso  1.000000 H
   H4         1.0     0.288842     0.595249     0.377683    Biso  1.000000 H
   H5         1.0     0.255252     0.696576     0.397517    Biso  1.000000 H
   H6         1.0     0.314927     0.488078     0.301087    Biso  1.000000 H
   H7         1.0     0.296280     0.476120     0.184374    Biso  1.000000 H
   H8         1.0     0.238672     0.435625     0.158594    Biso  1.000000 H
   H9         1.0     0.199707     0.409435     0.252706    Biso  1.000000 H
   H10        1.0     0.218200     0.422535     0.369426    Biso  1.000000 H
   H11        1.0     0.312311     0.563985     0.492506    Biso  1.000000 H
   H12        1.0     0.373190     0.573245     0.511997    Biso  1.000000 H
   H13        1.0     0.389489     0.397820     0.391370    Biso  1.000000 H
   H14        1.0     0.329315     0.387880     0.373023    Biso  1.000000 H
   H15        1.0     0.275728     0.463133     0.555289    Biso  1.000000 H
   H16        1.0     0.265155     0.368258     0.630994    Biso  1.000000 H
   H17        1.0     0.253339     0.254663     0.584580    Biso  1.000000 H
   H18        1.0     0.253242     0.238228     0.460840    Biso  1.000000 H
   H19        1.0     0.263228     0.333325     0.385270    Biso  1.000000 H
   H20        1.0     0.436665     0.402173     0.440542    Biso  1.000000 H
   H21        1.0     0.493596     0.368916     0.436321    Biso  1.000000 H
   H22        1.0     0.554050     0.388673     0.459840    Biso  1.000000 H
   H23        1.0     0.530465     0.585072     0.534545    Biso  1.000000 H
   H24        1.0     0.470103     0.565875     0.509668    Biso  1.000000 H
   H25        1.0     0.586713     0.547684     0.540428    Biso  1.000000 H
   H26        1.0     0.648080     0.363821     0.500353    Biso  1.000000 H
   H27        1.0     0.708875     0.372602     0.521044    Biso  1.000000 H
   H28        1.0     0.697791     0.584629     0.552631    Biso  1.000000 H
   H29        1.0     0.637839     0.576020     0.531001    Biso  1.000000 H
   H30        1.0     0.757969     0.603093     0.628626    Biso  1.000000 H
   H31        1.0     0.754659     0.617457     0.750706    Biso  1.000000 H
   H32        1.0     0.741280     0.520354     0.824445    Biso  1.000000 H
   H33        1.0     0.729814     0.408951     0.772682    Biso  1.000000 H
   H34        1.0     0.732556     0.394946     0.650401    Biso  1.000000 H
   H35        1.0     0.724563     0.559554     0.440554    Biso  1.000000 H
   H36        1.0     0.755325     0.645183     0.377003    Biso  1.000000 H
   H37        1.0     0.812219     0.681389     0.413376    Biso  1.000000 H
   H38        1.0     0.838110     0.628024     0.513813    Biso  1.000000 H
   H39        1.0     0.807543     0.541552     0.576646    Biso  1.000000 H
   H40        1.0     0.794370     0.413042     0.623306    Biso  1.000000 H
   H41        1.0     0.829734     0.321153     0.582065    Biso  1.000000 H
   H42        1.0     0.823254     0.278929     0.465278    Biso  1.000000 H
   H43        1.0     0.780989     0.332143     0.390186    Biso  1.000000 H
   H44        1.0     0.746043     0.424911     0.431200    Biso  1.000000 H
