# Supplementary material for: Defective three-dimensional covalent organic frameworks for enhanced hydrogen peroxide photosynthesis and organic transformation
Source: Nat Commun. 2026 Mar 27;17:4505. doi: 10.1038/s41467-026-71137-0 (PMC13187191; doi:10.1038/s41467-026-71137-0)
Supplement: Supplementary file 3 — Supplementary Data 1 [file 41467_2026_71137_MOESM3_ESM.zip › Atomic coordinates for COF-300.txt]

cof300unite                             
   1.00000000000000     
    40.0000000000000000    0.0000000000000000    0.0000000000000000
     0.0000000000000000   20.0000000000000000    0.0000000000000000
     0.0000000000000000    0.0000000000000000   20.0000000000000000
   C    N    H 
    58     2    44
Direct
  0.2183324470721715  0.6460307246038184  0.4583175314497865
  0.2086379025287997  0.5848069826563673  0.4854278853598899
  0.2279392813680587  0.5274698101003068  0.4746964396012672
  0.2573662683183500  0.5299695312954356  0.4367456141615875
  0.2665066573540784  0.5918902256887293  0.4088187565794499
  0.2474251608841342  0.6492142597147819  0.4196924946626126
  0.2778304277110450  0.4665659556650681  0.4187404210222070
  0.2683387964456756  0.4544543336198998  0.3445378465774809
  0.3158519102265274  0.4762141925765064  0.4296226976318565
  0.2693738520089397  0.4061029393751383  0.4642495451723079
  0.2896866445382784  0.4700808557675060  0.2912016398488078
  0.2791103035494444  0.4633521786732544  0.2248340769435657
  0.2468997893247362  0.4410229882202543  0.2103225947813172
  0.2251593428546883  0.4261643604552532  0.2629946999312054
  0.2357177662102501  0.4332210046216716  0.3290252336297712
  0.3289789264779799  0.5272918646411568  0.4698820717831325
  0.3632428056464008  0.5328156093369287  0.4812252414375848
  0.3859740097063806  0.4868339788560334  0.4537608746079016
  0.3728520214584847  0.4344672023500067  0.4143338621677941
  0.3386337529804848  0.4293244691051541  0.4032427560650760
  0.2703103196051018  0.4140472746565109  0.5341132054672428
  0.2644986497544792  0.3603434728111807  0.5770038898681875
  0.2580014234031722  0.2967236833905531  0.5511008696061950
  0.2578211126104364  0.2876964093034999  0.4819766204504390
  0.2635047498688579  0.3417581537529344  0.4390751668910298
  0.4424902615556547  0.4533452054170439  0.4580555255327212
  0.4778036978741369  0.4663893379325543  0.4713869098479861
  0.5018041402664082  0.4165547508135319  0.4574835285291954
  0.5354639758348441  0.4271075122822978  0.4704353762059199
  0.5463131796798493  0.4879458087613742  0.4986298754466745
  0.5223134535471488  0.5377803394897569  0.5125356566255022
  0.4887005353026197  0.5275140382372641  0.4988839681833497
  0.5814550770779761  0.4999521646366389  0.5145019731975680
  0.6382883011838629  0.4684087533402703  0.5141196607541190
  0.6593393113817640  0.4122265115717170  0.5116232323228829
  0.6935840892244087  0.4176508078145389  0.5232228834362616
  0.7085157028375875  0.4796567127369045  0.5367339633500734
  0.6872510005864925  0.5357544628908144  0.5405816158063388
  0.6530572307683258  0.5307694377776002  0.5290977919456239
  0.7461680237334747  0.4870173510309783  0.5531488491287249
  0.7464101392556728  0.4975005575856244  0.6299797605680695
  0.7632382892574796  0.5451049137655488  0.5147651602523240
  0.7668859389000673  0.4252526582228811  0.5310733244446695
  0.7519832973414537  0.5599886979704394  0.6596953183627292
  0.7501183019636457  0.5681942116895016  0.7290594176176555
  0.7425122853117330  0.5140871534620146  0.7703009777013889
  0.7362176545950589  0.4517343438731913  0.7413011352985635
  0.7379393547931059  0.4438015807560802  0.6721329502264766
  0.7493209741720435  0.5746180536392060  0.4576158519052527
  0.7667899065078103  0.6232667583213995  0.4214230062679718
  0.7986266658718719  0.6433427812178891  0.4414724606982219
  0.8130403749846664  0.6136434850252357  0.4977989177668434
  0.7956407225554472  0.5649919149481519  0.5335434923926101
  0.7910101556216844  0.3954167608566834  0.5722085376338910
  0.8111318550070692  0.3432167188516502  0.5487871426584121
  0.8075946516137407  0.3196905099644596  0.4835506522138218
  0.7839069083403345  0.3494487603430372  0.4416272296688390
  0.7640221353481849  0.4017078574576729  0.4650346553643772
  0.4198629438586110  0.4983015339870391  0.4672366071671803
  0.6044400758206052  0.4571516135423792  0.5000663464134902
  0.2033074699597819  0.6907818539251025  0.4667197724386796
  0.1858143480273284  0.5811257572514421  0.5151133828410295
  0.2197341085762261  0.4801941024977339  0.4962053457876223
  0.2888423793373391  0.5952488898172987  0.3776831050124230
  0.2552517605195348  0.6965762684244510  0.3975167543842275
  0.3149267999193484  0.4880778069012806  0.3010868297471276
  0.2962800894062596  0.4761198710159533  0.1843744351492091
  0.2386717437088990  0.4356252168561383  0.1585939590854935
  0.1997068591258611  0.4094352539092441  0.2527064774352752
  0.2181999395025400  0.4225349657931616  0.3694256846775374
  0.3123105363457981  0.5639845108405623  0.4925058078015780
  0.3731904335760632  0.5732453273732361  0.5119968391868923
  0.3894894169231122  0.3978198186294932  0.3913700250012866
  0.3293144938759482  0.3878798039257205  0.3730225444245150
  0.2757275328394542  0.4631325929210135  0.5552894434400599
  0.2651551247804420  0.3682577874638753  0.6309937152275893
  0.2533386053942337  0.2546632924293704  0.5845803758264765
  0.2532419543883790  0.2382280658443889  0.4608396030516531
  0.2632275180974872  0.3333249719980245  0.3852697236284115
  0.4366646276702539  0.4021728744898141  0.4405417282162887
  0.4935964134548669  0.3689156435929775  0.4363208336131592
  0.5540504465357188  0.3886734471020574  0.4598404495614190
  0.5304653952941365  0.5850716359417873  0.5345453686146300
  0.4701028953818707  0.5658747747386386  0.5096674882411065
  0.5867132955100089  0.5476844238062100  0.5404279882550753
  0.6480801016125568  0.3638212754164698  0.5003532304990443
  0.7088746378194912  0.3726023301022892  0.5210442910744604
  0.6977913836657805  0.5846286265728011  0.5526310544336610
  0.6378385742538768  0.5760196175962236  0.5310013534688380
  0.7579685757168093  0.6030933356585493  0.6286261171705263
  0.7546585565297335  0.6174566159725074  0.7507059334634079
  0.7412800097079781  0.5203544521425911  0.8244447326446860
  0.7298141086890197  0.4089512303284479  0.7726823184046481
  0.7325563339666203  0.3949456543539043  0.6504007854951581
  0.7245629683010151  0.5595541983963201  0.4405536505474075
  0.7553252112200468  0.6451830723430518  0.3770029527780423
  0.8122190795263151  0.6813894438840293  0.4133762707146573
  0.8381097006266174  0.6280243375261918  0.5138125763342742
  0.8075427679703324  0.5415523478857054  0.5766461578720694
  0.7943698068385245  0.4130417692255506  0.6233062421745714
  0.8297336074144042  0.3211532809889803  0.5820652526710575
  0.8232543138888175  0.2789288831940553  0.4652779818884696
  0.7809886906020864  0.3321425765982013  0.3901855040625932
  0.7460425306172738  0.4249113268738824  0.4311999480202431
