# Supplementary material for: Defective three-dimensional covalent organic frameworks for enhanced hydrogen peroxide photosynthesis and organic transformation
Source: Nat Commun. 2026 Mar 27;17:4505. doi: 10.1038/s41467-026-71137-0 (PMC13187191; doi:10.1038/s41467-026-71137-0)
Supplement: Supplementary file 5 — Source Data [file 41467_2026_71137_MOESM5_ESM.xlsx]

## Sheet: Fig. 2
Fig.2 d							Fig.2 e							Fig.2 f					Fig.2 g							Fig.2 i
Raw Data							Raw Data							Raw Data					Raw Data							Raw Data
COF-300		COF-300-D-15%		COF-300-D-F			COF-300		COF-300-D-15%		COF-300-D-F			COF-300		COF-300-D-15%			COF-300		COF-300-D-15%		COF-300-D-F			COF-300		COF-300-D-15%		COF-300-D-F
Wavenumber (cm-1)	Transmittance (a.u.)	Wavenumber (cm-1)	Transmittance (a.u.)	Wavenumber (cm-1)	Transmittance (a.u.)		13C Chemical Shift (ppm)		13C Chemical Shift (ppm)		13C Chemical Shift (ppm)			Chemical Shift (ppm)		Chemical Shift (ppm)			2θ (°)	Intensity (a.u.)	2θ (°)	Intensity (a.u.)	2θ (°)	Intensity (a.u.)		Relative Pressure (P/P0)	N2 uptake (cm3/g STP)	Relative Pressure (P/P0)	N2 uptake (cm3/g STP)	Relative Pressure (P/P0)	N2 uptake (cm3/g STP)
649.893	99.9397	397.264	0	649.893	97.4181		48.2748	-4463760	49.0057	-594294	49.0057	-1103950		114.675	32149.1	114.711	511984		3	710.217	3	950.042	3	1245.08		9.3488e-07	0.0381	1.3772e-06	1.912	1.54394e-07	0
651.822	99.9287	401.121	100	650.375	97.4066		48.421	-5206920	49.1519	118755	49.1519	-135624		114.682	310232	114.718	-164118		3.03	686.069	3.03	934.962	3.03	1207.52		1.04726e-06	1.6504	1.6801e-06	3.7937	2.59571e-07	0
653.75	99.9247	404.978	99.388	650.857	97.3955		48.5672	-5759260	49.2981	1980660	49.2981	1278350		114.689	38166.4	114.725	27000.5		3.06	663.076	3.06	918.137	3.06	1171.19		1.82439e-06	3.2554	2.19272e-06	5.6665	3.97463e-07	17.0053
655.679	99.9301	408.835	98.957	651.34	97.3889		48.7134	-5334550	49.4443	3086040	49.4443	1099480		114.696	-220146	114.733	218119		3.09	641.241	3.09	899.565	3.09	1136.1		2.88131e-06	4.8492	2.79528e-06	7.5301	4.99233e-07	23.5178
657.607	99.9204	412.692	99.0501	651.822	97.3886		48.8595	-3343950	49.5904	3036260	49.5904	-104597		114.704	71691.1	114.74	257002		3.12	620.561	3.12	879.248	3.12	1102.23		4.28119e-06	6.4285	3.6055e-06	9.3884	1.32852e-06	42.6884
659.536	99.9063	416.549	99.0974	652.304	97.3942		49.0057	-1392320	49.7366	2362480	49.7366	-1003020		114.711	284444	114.747	295886		3.15	601.037	3.15	857.184	3.15	1069.59		5.91085e-06	7.9865	4.48195e-06	11.2328	2.98178e-06	52.4246
661.464	99.9035	420.406	98.837	652.786	97.4034		49.1519	-788192	49.8828	1765820	49.8828	-1372750		114.718	167108	114.754	-72446.9		3.18	582.746	3.18	831.942	3.18	1043.79		5.97675e-06	9.542	5.43018e-06	13.0701	4.02893e-06	55.6617
663.393	99.9069	424.263	98.8037	653.268	97.4131		49.2981	-664281	50.029	1391920	50.029	-2208440		114.725	104786	114.761	-78809.7		3.21	576.259	3.21	812.455	3.21	1015.65		7.01279e-06	11.095	5.99377e-06	14.8977	5.81116e-06	58.8824
665.321	99.9038	428.12	98.874	653.75	97.4207		49.4443	-392904	50.1751	2044870	50.1751	-3059670		114.733	42464.5	114.769	118436		3.24	560.417	3.24	768.795	3.24	987.322		7.45667e-06	11.0934	6.30294e-06	14.8968	6.65844e-06	59.0665
667.25	99.8954	431.976	98.9406	654.232	97.426		49.5904	-18508	50.3213	3569900	50.3213	-3338340		114.74	-29312.7	114.776	-46288.9		3.27	539.713	3.27	743.252	3.27	956.417		1.11903e-05	11.2622	7.53885e-06	15.0015	1.93173e-05	73.318
669.178	99.8811	435.834	98.9619	654.715	97.4267		49.7366	332508	50.4675	4390270	50.4675	-2468770		114.747	-101090	114.783	-143144		3.3	523.93	3.3	718.515	3.3	922.841		1.92107e-05	15.4078	1.92672e-05	28.5234	3.88339e-05	85.11
671.106	99.8718	439.69	99.0083	655.197	97.4211		49.8828	1380080	50.6137	3792170	50.6137	-854542		114.754	102207	114.79	-239999		3.33	504.228	3.33	693.145	3.33	891.427		3.82439e-05	24.5484	3.92564e-05	49.2123	5.91402e-05	94.6839
673.035	99.868	443.547	99.0785	655.679	97.408		50.029	2055300	50.7598	2516700	50.7598	729107		114.761	305504	114.798	-235875		3.36	492.753	3.36	675.706	3.36	856.858		5.967e-05	34.8511	5.82881e-05	69.6605	7.89564e-05	102.571
674.963	99.8681	447.404	99.1293	656.161	97.3872		50.1751	1454340	50.906	2110780	50.906	1168000		114.769	364388	114.805	130218		3.39	481.545	3.39	660.03	3.39	828.31		7.86501e-05	44.3319	7.95622e-05	93.3107	0.000196124	127.449
676.892	99.868	451.261	99.1616	656.643	97.3593		50.3213	477921	51.0522	1847490	51.0522	400825		114.776	423271	114.812	194671		3.42	461.042	3.42	634.89	3.42	798.354		0.000194892	75.8283	0.000193556	165.964	0.000415378	142.159
678.82	99.8644	455.118	99.1328	657.125	97.3256		50.4675	-1431100	51.1984	1478340	51.1984	-751960		114.783	317109	114.819	-102847		3.45	450.991	3.45	608.417	3.45	759.161		0.000401857	90.2265	0.000422039	201.791	0.000621616	148.697
680.749	99.8559	458.975	99.039	657.607	97.2879		50.6137	-3695820	51.3446	1083990	51.3446	-960235		114.79	210948	114.826	-74214.4		3.48	439.392	3.48	584.534	3.48	718.956		0.00062947	97.0114	0.000615642	215.802	0.000813758	152.741
682.677	99.8449	462.832	98.9043	658.089	97.2483		50.7598	-5425320	51.4907	664646	51.4907	-780049		114.798	319903	114.834	-45582		3.51	433.921	3.51	563.35	3.51	677.34		0.000809557	100.42	0.000797635	224.201	0.00103	156.208
684.606	99.8352	466.689	98.8032	658.571	97.2091		50.906	-4920850	51.6369	1262000	51.6369	-761878		114.805	428858	114.841	-333673		3.54	428.641	3.54	531.839	3.54	643.219		0.000995714	103.254	0.00102	232.273	0.00303	170.354
686.534	99.8301	470.546	98.74	659.053	97.1727		51.0522	-2916710	51.7831	2601550	51.7831	-699887		114.812	42679.4	114.848	-259795		3.57	420.156	3.57	518.249	3.57	602.326		0.00313	115.166	0.003	258.25	0.00502	176.981
688.463	99.8291	474.403	98.651	659.536	97.1412		51.1984	-1257080	51.9293	3449910	51.9293	-1435220		114.819	-343499	114.855	-57247		3.6	411.9	3.6	501.965	3.6	567.869		0.00501	119.917	0.005	268.858	0.00706	181.369
690.391	99.83	478.26	98.5993	660.018	97.1167		51.3446	-127507	52.0754	3125100	52.0754	-2057630		114.826	-317067	114.863	145301		3.63	401.282	3.63	483.758	3.63	539.438		0.00701	123.316	0.00701	275.729	0.00915	185.069
692.32	99.8288	482.117	98.565	660.5	97.1007		51.4907	1416820	52.2216	2590110	52.2216	-1029770		114.834	-290634	114.87	174404		3.66	397.259	3.66	462.128	3.66	513.387		0.00901	125.953	0.00901	280.76	0.01001	186.701
694.248	99.8221	485.974	98.5205	660.982	97.0944		51.6369	3289570	52.3678	1638600	52.3678	4294		114.841	-429245	114.877	-158462		3.69	388.371	3.69	449.811	3.69	493.949		0.01001	127.009	0.01001	282.751	0.05188	219.621
696.177	99.8107	489.831	98.5009	661.464	97.098		51.7831	4691070	52.514	814407	52.514	225039		114.848	-567857	114.884	-208539		3.72	375.821	3.72	429.695	3.72	470.543		0.04911	141.192	0.0498	308.752	0.10042	264.162
698.105	99.7999	493.688	98.5188	661.946	97.111		51.9293	4811420	52.6601	1201450	52.6601	-578986		114.855	-366064	114.891	103354		3.75	361.622	3.75	421.375	3.75	457.823		0.10001	150.765	0.10089	324.832	0.15004	359.008
700.033	99.7893	497.544	98.4743	662.428	97.1318		52.0754	4823730	52.8063	2028800	52.8063	-1416450		114.863	-164271	114.899	189015		3.78	355.641	3.78	407.326	3.78	438.711		0.15034	158.252	0.15016	334.36	0.20012	429.582
701.962	99.7796	501.401	98.3727	662.91	97.1583		52.2216	4312950	52.9525	2199360	52.9525	-1319740		114.87	-237553	114.906	274677		3.81	353.002	3.81	405.347	3.81	419.24		0.20062	164.781	0.20028	343.437	0.24987	454.866
703.89	99.7679	505.258	98.2912	663.393	97.1882		52.3678	3571600	53.0987	1307320	53.0987	-774038		114.877	-310834	114.913	204804		3.84	344.907	3.84	398.28	3.84	406.135		0.25066	171.3	0.25023	352.199	0.30056	466.69
705.819	99.7502	509.115	98.2326	663.875	97.2191		52.514	1932500	53.2448	1053030	53.2448	-416158		114.884	-122795	114.92	134932		3.87	331.592	3.87	391.345	3.87	401.713		0.29915	175.996	0.30046	360.232	0.35014	473.198
707.747	99.7235	512.972	98.1983	664.357	97.2496		52.6601	-425198	53.391	1642740	53.391	686018		114.891	65244.1	114.928	155552		3.9	322.042	3.9	391.298	3.9	398.848		0.35046	183.091	0.35062	368.004	0.39924	478.176
709.676	99.6897	516.829	98.1672	664.839	97.2793		52.8063	-2104840	53.5372	1985020	53.5372	1722140		114.899	88238.6	114.935	176172		3.93	315.58	3.93	382.853	3.93	390.11		0.40012	189.741	0.40071	375.705	0.44951	482.595
711.604	99.6543	520.686	98.1233	665.321	97.3084		52.9525	-2264990	53.6834	1976520	53.6834	3080410		114.906	111233	114.942	334416		3.96	311.224	3.96	374.224	3.96	386.124		0.45037	196.823	0.44937	381.148	0.49995	486.447
713.533	99.6255	524.543	98.0763	665.803	97.3372		53.0987	-2696420	53.8296	1819100	53.8296	3877800		114.913	127780	114.949	492660		3.99	306.359	3.99	366.904	3.99	380.231		0.4997	204.588	0.50027	388.896	0.55007	490.026
715.461	99.6094	528.4	98.0269	666.285	97.3654		53.2448	-5102520	53.9757	2063970	53.9757	3548530		114.92	144328	114.956	-42871.9		4.02	303.49	4.02	356.212	4.02	372.641		0.54993	216.871	0.54918	394.054	0.60033	493.254
717.39	99.6093	532.257	97.9949	666.767	97.3931		53.391	-7020480	54.1219	2543140	54.1219	2698420		114.928	-114199	114.964	24879.6		4.05	292.021	4.05	349.34	4.05	367.212		0.59933	231.439	0.59982	401.378	0.65012	496.43
719.318	99.6229	536.114	97.9119	667.25	97.4207		53.5372	-7011370	54.2681	3122130	54.2681	1534370		114.935	-372726	114.971	491364		4.08	291.904	4.08	339.422	4.08	356.916		0.65011	249.216	0.65049	408.465	0.70037	499.491
721.247	99.6442	539.971	97.7902	667.732	97.4488		53.6834	-6074280	54.4143	3497690	54.4143	128217		114.942	-118927	114.978	113251		4.11	294.718	4.11	335.564	4.11	348.119		0.69944	269.824	0.70076	415.637	0.75032	502.459
723.175	99.6669	543.828	97.667	668.214	97.4781		53.8296	-4577250	54.5604	3636560	54.5604	-1220070		114.949	134872	114.985	-234697		4.14	287.263	4.14	329.231	4.14	346.613		0.74977	287.673	0.74999	422.331	0.80014	505.697
725.104	99.6886	547.685	97.5723	668.696	97.5086		53.9757	-2641730	54.7066	3420790	54.7066	-1714420		114.956	3567.25	114.993	-220676		4.17	278.242	4.17	322.263	4.17	345.615		0.79997	310.753	0.80068	429.353	0.85006	509.199
727.032	99.7093	551.542	97.504	669.178	97.5399		54.1219	-1389180	54.8528	3550930	54.8528	-751038		114.964	-127738	115	-391409		4.2	277.825	4.2	323.11	4.2	338.846		0.85011	329.013	0.85001	436.503	0.89917	513.627
728.96	99.7301	555.398	97.4632	669.66	97.5711		54.2681	-1303770	54.999	4367290	54.999	665677		114.971	-143856	115.007	-200173		4.23	273.478	4.23	323.627	4.23	332.45		0.89947	354.591	0.90042	445.043	0.9099	515.011
730.889	99.7493	559.255	97.4473	670.142	97.6012		54.4143	-1065880	55.1451	5240880	55.1451	254030		114.978	-159973	115.014	96637.4		4.26	271.392	4.26	326.2	4.26	327.825		0.91009	363.237	0.9095	449.351	0.91999	516.37
732.817	99.7628	563.112	97.4334	670.624	97.6294		54.5604	-59250	55.2913	4946840	55.2913	-396441		114.985	-176091	115.021	-209835		4.29	275.457	4.29	325.746	4.29	325.716		0.92098	371.756	0.91955	453.308	0.92982	518.07
734.746	99.7648	566.969	97.4267	671.106	97.6556		54.7066	1470470	55.4375	3998170	55.4375	86377		114.993	-192208	115.029	-464463		4.32	277.142	4.32	320.503	4.32	321.55		0.92996	379.999	0.93011	457.36	0.93951	519.867
736.674	99.7536	570.826	97.4571	671.589	97.6796		54.8528	3583070	55.5837	3460260	55.5837	958391		115	-191134	115.036	-115808		4.35	274.047	4.35	316.627	4.35	320.888		0.94	388.531	0.93953	462.062	0.94918	522.025
738.603	99.7321	574.683	97.5268	672.071	97.7012		54.999	3440190	55.7299	3440990	55.7299	1344990		115.007	-190059	115.043	-76335.2		4.38	270.531	4.38	314.361	4.38	310.937		0.94971	397.634	0.94932	466.879	0.96024	525.682
740.531	99.7079	578.54	97.5985	672.553	97.719		55.1451	1377520	55.876	4194240	55.876	1035260		115.014	-188985	115.05	-36862.6		4.41	267.112	4.41	312.228	4.41	311.17		0.95863	407.856	0.96057	475.467	0.96973	529.997
742.46	99.6893	582.397	97.6236	673.035	97.7316		55.2913	-347007	56.0222	4946730	56.0222	-551349		115.021	-187910	115.058	196792		4.44	262.627	4.44	305.221	4.44	314.315		0.96936	423.606	0.97041	484.829	0.97499	534.131
744.388	99.6828	586.254	97.6151	673.517	97.7381		55.4375	-107862	56.1684	5861230	56.1684	-1959110		115.029	-145360	115.065	68476.2		4.47	251.909	4.47	296.147	4.47	306.848		0.97444	439.058	0.97476	491.023	0.97963	538.616
746.317	99.6888	590.111	97.6123	673.999	97.7383		55.5837	2610320	56.3146	7953000	56.3146	-2139590		115.036	-102809	115.072	53276.4		4.5	250.224	4.5	289.834	4.5	305.974		0.98001	455.22	0.97998	500.921	0.98457	545.891
748.245	99.7022	593.968	97.6173	674.481	97.7331		55.7299	5970740	56.4607	10492600	56.4607	-1230680		115.043	-60258.6	115.079	38076.5		4.53	245.338	4.53	286.622	4.53	307.441		0.98418	476.194	0.98483	512.14	0.98332	545.725
750.174	99.7158	597.825	97.633	674.963	97.7234		55.876	8147220	56.6069	13259500	56.6069	-521223		115.05	-17708.1	115.086	-161879		4.56	244.084	4.56	284.471	4.56	301.594		0.98287	476.385	0.98338	512.368	0.97542	537.862
752.102	99.726	601.682	97.6489	675.446	97.7108		56.0222	8897760	56.7531	16493200	56.7531	-472666		115.058	152064	115.094	-361834		4.59	248.494	4.59	280.783	4.59	298.576		0.97492	461.746	0.97523	503.012	0.95108	525.465
754.03	99.733	605.539	97.6517	675.928	97.6972		56.1684	9198970	56.8993	21454200	56.8993	-620570		115.065	321837	115.101	-18834.9		4.62	249.704	4.62	288.005	4.62	292.436		0.95101	434.833	0.94975	486.371	0.92551	520.527
755.959	99.7405	609.395	97.6543	676.41	97.6842		56.3146	10462200	57.0454	29494600	57.0454	-1224450		115.072	-3524.5	115.108	324165		4.65	251.256	4.65	294.033	4.65	287.862		0.92564	424.514	0.92384	481.038	0.89927	517.375
757.888	99.7512	613.252	97.6735	676.892	97.6737		56.4607	12235600	57.1916	37209700	57.1916	-2166210		115.079	-328886	115.115	342900		4.68	248.31	4.68	298.716	4.68	276.401		0.89897	418.63	0.90053	477.401	0.87586	515.219
759.816	99.7641	617.109	97.7051	677.374	97.6671		56.6069	14274500	57.3378	34995000	57.3378	-3538050		115.086	-276450	115.123	361634		4.71	242.8	4.71	295.002	4.71	273.984		0.87546	415.259	0.87507	475.043	0.8509	513.256
761.744	99.775	620.966	97.7331	677.856	97.6654		56.7531	16996000	57.484	24211500	57.484	-3944420		115.094	-224014	115.13	312500		4.74	240.238	4.74	290.655	4.74	272.907		0.85064	412.661	0.85012	472.836	0.82569	511.513
763.673	99.7797	624.823	97.7426	678.338	97.6695		56.8993	21051500	57.6301	15160500	57.6301	-3018840		115.101	-171578	115.137	263365		4.77	230.765	4.77	282.515	4.77	267.62		0.82552	410.229	0.8247	470.951	0.80045	510.096
765.601	99.7763	628.68	97.7326	678.82	97.6795		57.0454	28085700	57.7763	10210700	57.7763	-2464620		115.108	-119142	115.144	89803.3		4.8	227.657	4.8	281.646	4.8	265.378		0.79969	407.844	0.79975	469.597	0.74935	507.307
767.53	99.7669	632.537	97.7184	679.302	97.6954		57.1916	37318900	57.9225	7384080	57.9225	-2681170		115.115	-393357	115.151	278212		4.83	226.632	4.83	277.534	4.83	267.429		0.75129	404.165	0.75053	466.336	0.69944	504.692
769.458	99.7563	636.394	97.7043	679.784	97.7166		57.3378	38246700	58.0687	5728140	58.0687	-2442710		115.123	-667572	115.159	443997		4.86	229.559	4.86	269.935	4.86	264.674		0.69927	399.897	0.70063	463.179	0.64887	502.341
771.387	99.7497	640.251	97.7008	680.267	97.7419		57.484	32304500	58.2149	5556750	58.2149	-1611850		115.13	-749234	115.166	609782		4.89	234.329	4.89	265.079	4.89	262.161		0.6508	396.883	0.65031	460.526	0.5991	499.906
773.315	99.7493	644.108	97.7077	680.749	97.7697		57.6301	27350100	58.361	4954480	58.361	-1185240		115.137	-170718	115.173	230726		4.92	236.902	4.92	273.599	4.92	260.713		0.60127	393.339	0.60065	457.483	0.54889	497.49
775.244	99.7522	647.965	97.689	681.231	97.7982		57.7763	21818800	58.5072	2640490	58.5072	-1407590		115.144	297338	115.18	-148329		4.95	236.918	4.95	276.373	4.95	260.876		0.55068	389.838	0.55058	454.538	0.49889	494.928
777.172	99.7526	651.822	97.6517	681.713	97.8251		57.9225	15915100	58.6534	724683	58.6534	-981554		115.151	105216	115.188	-188037		4.98	235.48	4.98	275.228	4.98	259.091		0.5008	386.421	0.50045	451.653	0.44924	492.015
779.101	99.7452	655.679	97.6288	682.195	97.8482		58.0687	13376000	58.7996	-366402	58.7996	-405477		115.159	50630.7	115.195	134225		5.01	232.233	5.01	270.012	5.01	253.709		0.44922	380.809	0.4505	447.745	0.399	489.106
781.029	99.7269	659.536	97.629	682.677	97.8656		58.2149	13983800	58.9457	-991636	58.9457	-616602		115.166	-3954.38	115.202	172755		5.04	231.114	5.04	272.249	5.04	248.958		0.40054	377.302	0.40045	444.224	0.34931	486.045
782.957	99.6981	663.393	97.6383	683.159	97.8758		58.361	12925000	59.0919	-1476030	59.0919	-675353		115.173	-168569	115.209	211285		5.07	222.473	5.07	266.105	5.07	248.082		0.35063	373.908	0.35049	440.795	0.29941	482.615
784.886	99.6601	667.25	97.6321	683.641	97.878		58.5072	8970950	59.2381	-1932210	59.2381	-20132		115.18	-333184	115.216	91452.9		5.1	218.96	5.1	268.746	5.1	247.378		0.30057	370.164	0.30049	437.063	0.24955	478.723
786.814	99.6143	671.106	97.6086	684.124	97.8719		58.6534	5116670	59.3843	-1338680	59.3843	-24872		115.188	-222724	115.224	-28379		5.13	222.573	5.13	266.483	5.13	251.536		0.25083	366.034	0.25043	432.844	0.20027	474.24
788.743	99.5602	674.963	97.59	684.606	97.8581		58.7996	2156960	59.5304	-450942	59.5304	-822907		115.195	-112265	115.231	115726		5.16	222.457	5.16	255.343	5.16	254.58		0.20074	361.504	0.20061	428.148	0.15091	468.494
790.671	99.4974	678.82	97.5963	685.088	97.8381		58.9457	-412438	59.6766	54937	59.6766	-804183		115.202	171836	115.238	259830		5.19	222.394	5.19	250.893	5.19	253.501		0.14935	355.558	0.14863	421.695	0.10002	460.142
792.6	99.4269	682.677	97.6269	685.57	97.8141		59.0919	238656	59.8228	-46267	59.8228	584592		115.209	455936	115.245	245573		5.22	220.802	5.22	249.462	5.22	253.816		0.09968	347.726	0.09943	413.725	0.07429	453.833
794.528	99.3537	686.534	97.6642	686.052	97.789		59.2381	3616220	59.969	-731243	59.969	2284600		115.216	134872	115.253	231316		5.25	221.096	5.25	242.541	5.25	253.925		0.07599	342.537	0.07577	408.325	0.0504	445.55
796.457	99.2857	690.391	97.686	686.534	97.766		59.3843	5978580	60.1152	-1131720	60.1152	3871280		115.224	-186191	115.26	-266393		5.28	223.769	5.28	237.939	5.28	251.538		0.0498	334.219	0.04947	399.897	0.02443	427.716
798.385	99.233	694.248	97.7047	687.016	97.7482		59.5304	6989160	60.2613	-547945	60.2613	4191950		115.231	-273441	115.267	-402132		5.31	225.967	5.31	237.431	5.31	245.061		0.02408	320.259	0.02421	385.315	0.01472	406.003
800.314	99.2028	698.105	97.7394	687.498	97.7382		59.6766	7313760	60.4075	1116700	60.4075	2991830		115.238	-360692	115.274	-319180		5.34	227.214	5.34	242.389	5.34	236.245		0.01497	311.721	0.01498	374.701	0.00996	308.34
802.242	99.1975	701.962	97.7773	687.981	97.7375		59.8228	7157780	60.5537	2975930	60.5537	1847580		115.245	-172867	115.281	-236229		5.37	222.04	5.37	243.375	5.37	235.459		0.00997	300.939	0.01001	362.008	0.005	215.196
804.171	99.2127	705.819	97.8062	688.463	97.7467		59.969	6675150	60.6999	4631980	60.6999	1055570		115.253	14957	115.289	-53358.7		5.4	217.177	5.4	250.946	5.4	235.436		0.005	286.178	0.00487	344.396	0.00198	190.214
806.099	99.2404	709.676	97.8216	688.945	97.7648		60.1152	6072250	60.846	5994860	60.846	361866		115.26	-22006.1	115.296	129512		5.43	220.044	5.43	257.154	5.43	230.448		0.00193	264.704	0.002	316.818	0.000989873	175.636
808.028	99.2723	713.533	97.8296	689.427	97.7897		60.2613	4418510	60.9922	6522750	60.9922	753581		115.267	-58969.2	115.303	-94834.4		5.46	217.855	5.46	255.802	5.46	230.149		0.000982723	236.109	0.000981851	287.642
809.956	99.3035	717.39	97.8444	689.909	97.8187		60.4075	2609300	61.1384	6446770	61.1384	1172690		115.274	69112.4	115.31	42789.6		5.49	215.744	5.49	259.734	5.49	229.555
811.885	99.3324	721.247	97.8672	690.391	97.8484		60.5537	2282150	61.2846	7344220	61.2846	995775		115.281	197194	115.318	62584.9		5.52	215.273	5.52	260.373	5.52	229.152
813.813	99.3602	725.104	97.8961	690.873	97.8756		60.6999	3072690	61.4307	8841880	61.4307	1531120		115.289	-39198.3	115.325	-279590		5.55	212.627	5.55	251.671	5.55	232.755
815.741	99.3863	728.96	97.9189	691.355	97.8974		60.846	4354630	61.5769	9793780	61.5769	2713610		115.296	-275590	115.332	-305041		5.58	212.965	5.58	256.03	5.58	235.375
817.67	99.407	732.817	97.9357	691.837	97.9115		60.9922	5652670	61.7231	10922600	61.7231	3724590		115.303	93181.4	115.339	-330492		5.61	213.795	5.61	256.844	5.61	232.298
819.598	99.4142	736.674	97.9615	692.32	97.9165		61.1384	6134740	61.8693	12422600	61.8693	4193630		115.31	461953	115.346	-297500		5.64	216.837	5.64	258.04	5.64	229.867
821.527	99.3998	740.531	98.013	692.802	97.9118		61.2846	6736010	62.0155	13282900	62.0155	4872920		115.318	435735	115.354	-264508		5.67	211.86	5.67	256.207	5.67	230.21
823.455	99.3593	744.388	98.0815	693.284	97.8979		61.4307	7193580	62.1616	13000500	62.1616	4993680		115.325	409517	115.361	-5284.5		5.7	205.487	5.7	256.464	5.7	234.175
825.384	99.2938	748.245	98.1365	693.766	97.8757		61.5769	7485460	62.3078	12438300	62.3078	4878870		115.332	108224	115.368	-108031		5.73	208.86	5.73	256.543	5.73	232.149
827.312	99.207	752.102	98.1619	694.248	97.8469		61.7231	8871620	62.454	12541000	62.454	5705710		115.339	-193068	115.375	-231751		5.76	208.464	5.76	251.965	5.76	230.14
829.241	99.1035	755.959	98.1724	694.73	97.8137		61.8693	9829780	62.6002	13919100	62.6002	7721060		115.346	28281	115.383	6498.38		5.79	204.923	5.79	252.765	5.79	231.89
831.169	98.987	759.816	98.1902	695.212	97.7783		62.0155	9884170	62.7463	16649800	62.7463	10673500		115.354	249630	115.39	222125		5.82	201.287	5.82	255.753	5.82	228.373
833.098	98.8629	763.673	98.2405	695.694	97.7432		62.1616	10397100	62.8925	21022500	62.8925	14015700		115.361	195904	115.397	75781.6		5.85	196.746	5.85	253.159	5.85	231.042
835.026	98.7398	767.53	98.3076	696.177	97.7109		62.3078	12689400	63.0387	27163600	63.0387	17512900		115.368	142179	115.404	116079		5.88	199.312	5.88	256.664	5.88	222.259
836.955	98.6317	771.387	98.3207	696.659	97.6835		62.454	15384000	63.1849	33582800	63.1849	21458400		115.375	-116993	115.411	156377		5.91	205.203	5.91	257.529	5.91	214.615
838.883	98.5563	775.244	98.2249	697.141	97.663		62.6002	17632000	63.331	40222500	63.331	26042600		115.383	-376164	115.419	174051		5.94	216.296	5.94	260.263	5.94	209.343
840.812	98.5303	779.101	98.0535	697.623	97.6506		62.7463	19435700	63.4772	48689100	63.4772	30522000		115.39	-250232	115.426	191725		5.97	219.366	5.97	264.261	5.97	206.459
842.74	98.5619	782.957	97.88	698.105	97.647		62.8925	21645900	63.6234	58094100	63.6234	33654000		115.397	-124299	115.433	43496.6		6	221.28	6	267.177	6	217.086
844.668	98.6465	786.814	97.7459	698.587	97.6518		63.0387	25707700	63.7696	62698200	63.7696	35071000		115.404	290461	115.44	-104732		6.03	229.296	6.03	268.408	6.03	215.676
846.597	98.7676	790.671	97.6323	699.069	97.664		63.1849	32433900	63.9157	56776500	63.9157	34797300		115.411	705222	115.448	41140		6.06	229.14	6.06	268.832	6.06	220.002
848.525	98.9059	794.528	97.5005	699.551	97.6814		63.331	40743800	64.0619	42306500	64.0619	34098100		115.419	514819	115.455	-174958		6.09	226.277	6.09	270.128	6.09	223.69
850.454	99.0447	798.385	97.345	700.033	97.7011		63.4772	51316600	64.2081	28734600	64.2081	34560900		115.426	324416	115.462	-117693		6.12	221.184	6.12	269.779	6.12	226.48
852.382	99.1718	802.242	97.1956	700.516	97.72		63.6234	63653500	64.3543	21196100	64.3543	36375000		115.433	338599	115.469	-60428.4		6.15	219.082	6.15	277.869	6.15	227.874
854.311	99.2769	806.099	97.0869	700.998	97.7349		63.7696	75204300	64.5005	18599300	64.5005	38494000		115.44	352783	115.476	-206772		6.18	219.387	6.18	274.839	6.18	219.385
856.239	99.3515	809.956	97.0335	701.48	97.7432		63.9157	76176900	64.6466	18441800	64.6466	39822800		115.448	-18137.9	115.484	-353115		6.21	222.613	6.21	276.361	6.21	220.277
858.168	99.3881	813.813	96.9876	701.962	97.7431		64.0619	61827800	64.7928	19579500	64.7928	40323900		115.455	-389059	115.491	21462.6		6.24	232.392	6.24	278.776	6.24	219.058
860.096	99.3832	817.67	96.8607	702.444	97.7338		64.2081	46357700	64.939	20561100	64.939	40214000		115.462	-172008	115.498	396040		6.27	237.671	6.27	286.079	6.27	220.995
862.025	99.3373	821.527	96.6447	702.926	97.7158		64.3543	38101600	65.0852	21645800	65.0852	40025000		115.469	45043.3	115.505	348320		6.3	243.217	6.3	288.639	6.3	229.587
863.953	99.2581	825.384	96.4123	703.408	97.6905		64.5005	36114200	65.2313	22773000	65.2313	39371900		115.476	97049.6	115.513	300599		6.33	247.457	6.33	293.984	6.33	230.056
865.882	99.1586	829.241	96.2446	703.89	97.66		64.6466	39965600	65.3775	22250000	65.3775	38245000		115.484	149056	115.52	407470		6.36	250.31	6.36	297.469	6.36	237.678
867.81	99.0546	833.098	96.1973	704.372	97.627		64.7928	49315300	65.5237	19023000	65.5237	36676000		115.491	-65631.3	115.527	514340		6.39	258.112	6.39	296.168	6.39	241.932
869.739	98.9589	836.955	96.2691	704.855	97.5944		64.939	64244000	65.6699	13847400	65.6699	33299500		115.498	-280318	115.534	78256		6.42	258.669	6.42	297.648	6.42	246.769
871.667	98.8801	840.812	96.4266	705.337	97.5648		65.0852	84363000	65.816	8552400	65.816	28840300		115.505	-495005	115.541	-357828		6.45	260.207	6.45	309.797	6.45	239.848
873.596	98.8223	844.668	96.6443	705.819	97.5406		65.2313	105319000	65.9622	3594500	65.9622	24339800		115.513	-709692	115.549	-228334		6.48	258.781	6.48	304.723	6.48	238.312
875.524	98.7886	848.525	96.9127	706.301	97.5234		65.3775	116223000	66.1084	-377757	66.1084	20449300		115.52	-504891	115.556	-98840.6		6.51	257.175	6.51	313.583	6.51	243.469
877.452	98.7806	852.382	97.2099	706.783	97.5138		65.5237	106209000	66.2546	-2923620	66.2546	17315500		115.527	-300089	115.563	-195578		6.54	256.783	6.54	323.965	6.54	244.058
879.381	98.7988	856.239	97.4904	707.265	97.5113		65.6699	81574000	66.4008	-4564100	66.4008	15373200		115.534	-95287.6	115.57	69654.5		6.57	258.543	6.57	337.704	6.57	240.24
881.309	98.841	860.096	97.706	707.747	97.5143		65.816	56178100	66.5469	-6161500	66.5469	14253600		115.541	109514	115.578	216116		6.6	259.082	6.6	339.657	6.6	238.821
883.238	98.9031	863.953	97.8297	708.229	97.5202		65.9622	36790900	66.6931	-7337350	66.6931	13558000		115.549	-198011	115.585	606.875		6.63	255.217	6.63	348.545	6.63	238.9
885.166	98.978	867.81	97.8499	708.712	97.5257		66.1084	24156000	66.8393	-7045160	66.8393	13204300		115.556	-505535	115.592	101822		6.66	262.056	6.66	353.918	6.66	246.07
887.095	99.0568	871.667	97.7906	709.194	97.5269		66.2546	16979300	66.9855	-5945070	66.9855	14555500		115.563	-317926	115.599	203037		6.69	271.557	6.69	359.676	6.69	248.35
889.023	99.1303	875.524	97.7333	709.676	97.5202		66.4008	11411000	67.1316	-5038080	67.1316	18720800		115.57	-130317	115.606	131515		6.72	272.559	6.72	361.51	6.72	247.07
890.952	99.192	879.381	97.729	710.158	97.5023		66.5469	7274450	67.2778	-3281760	67.2778	26998200		115.578	-14914.4	115.614	59992.6		6.75	275.825	6.75	365.844	6.75	248.625
892.88	99.2385	883.238	97.7637	710.64	97.4706		66.6931	4888610	67.424	-400277	67.424	40942700		115.585	100488	115.621	192079		6.78	272.443	6.78	371.702	6.78	258.128
894.809	99.2701	887.095	97.829	711.122	97.4237		66.8393	2755530	67.5702	2173310	67.5702	60410800		115.592	353428	115.628	324165		6.81	273.979	6.81	386.732	6.81	262.786
896.737	99.289	890.952	97.9261	711.604	97.3612		66.9855	2192110	67.7163	1326240	67.7163	77711400		115.599	-53811.6	115.635	213052		6.84	269.079	6.84	399.72	6.84	261.893
898.665	99.2986	894.809	98.0651	712.086	97.2839		67.1316	2453850	67.8625	-1922080	67.8625	81590200		115.606	-538845	115.643	463910		6.87	270.077	6.87	409.247	6.87	260.981
900.594	99.3004	898.665	98.2352	712.568	97.1939		67.2778	3401080	68.0087	-4135810	68.0087	69256500		115.614	-363700	115.65	586569		6.9	274.48	6.9	408.259	6.9	262.76
902.523	99.2942	902.523	98.3871	713.051	97.0938		67.424	5858940	68.1549	-4862110	68.1549	49602800		115.621	-216063	115.657	105946		6.93	275.669	6.93	421.324	6.93	267.949
904.451	99.2798	906.379	98.4703	713.533	96.9869		67.5702	7529330	68.3011	-4482660	68.3011	32145400		115.628	-68424.9	115.664	-232341		6.96	277.988	6.96	415.795	6.96	271.608
906.379	99.2588	910.236	98.4884	714.015	96.8769		67.7163	6255630	68.4472	-4141150	68.4472	20761900		115.635	31074.6	115.671	32656.4		6.99	279.373	6.99	417.909	6.99	266.795
908.308	99.2339	914.093	98.488	714.497	96.7671		67.8625	4697210	68.5934	-3987450	68.5934	15019600		115.643	130574	115.679	-79398.8		7.02	282.413	7.02	417.14	7.02	267.772
910.236	99.2104	917.95	98.51	714.979	96.6609		68.0087	3104250	68.7396	-3528650	68.7396	11587100		115.65	65029.1	115.686	-191454		7.05	280.597	7.05	416.34	7.05	272.839
912.165	99.1928	921.807	98.5525	715.461	96.5613		68.1549	1891200	68.8858	-2662220	68.8858	8477280		115.657	-515.875	115.693	77313.4		7.08	278.508	7.08	423.361	7.08	274.79
914.093	99.1846	925.664	98.5815	715.943	96.4713		68.3011	1521960	69.0319	-1901470	69.0319	6477110		115.664	-72937.9	115.7	346081		7.11	278.795	7.11	432.455	7.11	266.9
916.022	99.1862	929.521	98.5711	716.425	96.3936		68.4472	1017100	69.1781	-1653610	69.1781	5868870		115.671	-145360	115.708	313207		7.14	274.622	7.14	433.513	7.14	264.352
917.95	99.1958	933.378	98.5327	716.908	96.3309		68.5934	-92834	69.3243	-1462130	69.3243	4739040		115.679	-52737.1	115.715	280332		7.17	271.769	7.17	437.844	7.17	263.245
919.879	99.21	937.235	98.4964	717.39	96.2858		68.7396	-468886	69.4705	-1793150	69.4705	3254230		115.686	39885.6	115.722	53983.4		7.2	272.604	7.2	446.434	7.2	261.548
921.807	99.2266	941.092	98.4752	717.872	96.2604		68.8858	1275210	69.6166	-2276550	69.6166	2080180		115.693	314745	115.729	-172366		7.23	268.886	7.23	456.615	7.23	262.28
923.736	99.2458	944.949	98.4368	718.354	96.2557		69.0319	2145360	69.7628	-2355090	69.7628	902989		115.7	589605	115.736	23583.5		7.26	263.881	7.26	447.42	7.26	257.373
925.664	99.268	948.806	98.3472	718.836	96.2722		69.1781	787689	69.909	-2113720	69.909	302129		115.708	479360	115.744	219533		7.29	260.34	7.29	451.909	7.29	257.026
927.592	99.2911	952.663	98.2038	719.318	96.3092		69.3243	-469373	70.0552	-1744280	70.0552	551077		115.715	369115	115.751	74249.9		7.32	262.254	7.32	456.702	7.32	261.925
929.521	99.311	956.519	98.0325	719.8	96.365		69.4705	371629	70.2013	-1296410	70.2013	1238190		115.722	342414	115.758	-71033		7.35	257.301	7.35	455.399	7.35	261.669
931.449	99.323	960.376	97.8746	720.282	96.4371		69.6166	2077650	70.3475	-394084	70.3475	956387		115.729	315712	115.765	-238939		7.38	262.571	7.38	457.66	7.38	260.65
933.378	99.3236	964.233	97.7621	720.764	96.5225		69.7628	3780180	70.4937	-66189	70.4937	-795984		115.736	289011	115.773	-44875		7.41	263.198	7.41	452.068	7.41	260.247
935.306	99.3118	968.09	97.6918	721.247	96.6178		69.909	5810070	70.6399	-380621	70.6399	-2032610		115.744	262309	115.78	20048.6		7.44	265.69	7.44	440.807	7.44	260.534
937.235	99.291	971.947	97.6413	721.729	96.7201		70.0552	7053590	70.7861	-823479	70.7861	-2843150		115.751	142770	115.787	84972.3		7.47	263.786	7.47	431.21	7.47	257.245
939.163	99.2662	975.804	97.5916	722.211	96.8267		70.2013	7938390	70.9322	-1039950	70.9322	-4038970		115.758	23230.8	115.794	104650		7.5	262.627	7.5	427.072	7.5	255.881
941.092	99.2421	979.661	97.5566	722.693	96.9355		70.3475	8655060	71.0784	-395640	71.0784	-4914980		115.765	61859.4	115.801	124327		7.53	259.508	7.53	412.38	7.53	253.238
943.02	99.2203	983.518	97.5715	723.175	97.045		70.4937	8291240	71.2246	-448785	71.2246	-4364060		115.773	430577	115.809	-10586.9		7.56	254.832	7.56	391.706	7.56	250.196
944.949	99.1989	987.375	97.6182	723.657	97.1544		70.6399	6928050	71.3708	-1471080	71.3708	-3017110		115.78	441699	115.816	216469		7.59	248.287	7.59	381.226	7.59	247.301
946.877	99.1753	991.232	97.6264	724.139	97.2631		70.7861	5517490	71.5169	-1903690	71.5169	-1445360		115.787	-207359	115.823	624510		7.62	248.648	7.62	375.273	7.62	250.974
948.806	99.1496	995.089	97.5761	724.621	97.3705		70.9322	5048180	71.6631	-1993120	71.6631	-426383		115.794	-154977	115.83	670581		7.65	250.289	7.65	365.876	7.65	248.459
950.734	99.123	998.946	97.4813	725.104	97.476		71.0784	6047510	71.8093	-1737330	71.8093	-47708		115.801	227495	115.838	412418		7.68	252.781	7.68	363.177	7.68	247.716
952.663	99.0965	1002.8	97.3662	725.586	97.5787		71.2246	6128230	71.9555	-633843	71.9555	411989		115.809	180163	115.845	154256		7.71	254.774	7.71	359.03	7.71	248.664
954.591	99.0702	1006.66	97.2639	726.068	97.6776		71.3708	5318180	72.1016	484127	72.1016	1165580		115.816	132831	115.852	-13414.8		7.74	257.965	7.74	359.212	7.74	250.121
956.519	99.0424	1010.52	97.1926	726.55	97.7716		71.5169	3473960	72.2478	1233510	72.2478	1965290		115.823	106129	115.859	-181085		7.77	260.991	7.77	354.028	7.77	250.023
958.448	99.0092	1014.37	97.1457	727.032	97.8596		71.6631	1560390	72.394	823941	72.394	2401520		115.83	79427.6	115.866	-456215		7.8	262.037	7.8	355.107	7.8	250.746
960.376	98.9665	1018.23	97.1071	727.514	97.9405		71.8093	555984	72.5402	-333860	72.5402	1573940		115.838	350150	115.874	-369375		7.83	261.844	7.83	346.774	7.83	259.455
962.305	98.9129	1022.09	97.0679	727.996	98.0134		71.9555	1530730	72.6864	-1286410	72.6864	-129301		115.845	620873	115.881	-486144		7.86	260.732	7.86	343.275	7.86	263.937
964.233	98.8521	1025.94	97.045	728.478	98.0775		72.1016	2286070	72.8325	-1812190	72.8325	-1287860		115.852	176402	115.888	-602912		7.89	260.825	7.89	339.939	7.89	262.242
966.162	98.7907	1029.8	97.0612	728.96	98.1323		72.2478	1370560	72.9787	-1843020	72.9787	-1221460		115.859	-268069	115.895	-516072		7.92	263.909	7.92	340.839	7.92	267.443
968.09	98.7365	1033.66	97.1188	729.443	98.1778		72.394	894087	73.1249	-1862750	73.1249	-52801		115.866	6092.38	115.903	-429232		7.95	269.429	7.95	337.058	7.95	262.783
970.019	98.6944	1037.52	97.1811	729.925	98.214		72.5402	387935	73.2711	-1456660	73.2711	581191		115.874	280253	115.91	-342393		7.98	267.483	7.98	338.876	7.98	260.471
971.947	98.6657	1041.37	97.1857	730.407	98.2414		72.6864	-1227250	73.4172	-497406	73.4172	1027500		115.881	59280.5	115.917	-255553		8.01	270.289	8.01	337.685	8.01	255.504
973.876	98.6499	1045.23	97.1219	730.889	98.2605		72.8325	-1795160	73.5634	139494	73.5634	1469870		115.888	-161692	115.924	-244123		8.04	269.455	8.04	339.41	8.04	251.152
975.804	98.6451	1049.09	97.0649	731.371	98.2722		72.9787	-870329	73.7096	3176	73.7096	1134690		115.895	17911.9	115.931	-232694		8.07	268.231	8.07	338.986	8.07	247.636
977.733	98.649	1052.94	97.058	731.853	98.2778		73.1249	165601	73.8558	-312323	73.8558	-20091		115.903	197516	115.939	-221265		8.1	270.515	8.1	336.73	8.1	249.413
979.661	98.6607	1056.8	97.0896	732.335	98.2785		73.2711	1112180	74.0019	-842993	74.0019	-1749990		115.91	-118014	115.946	-209835		8.13	270.841	8.13	335.895	8.13	256.277
981.59	98.6798	1060.66	97.1287	732.817	98.2763		73.4172	1484760	74.1481	-1989870	74.1481	-2325150		115.917	-433543	115.953	-283125		8.16	272.387	8.16	337.767	8.16	255.62
983.518	98.704	1064.51	97.1519	733.299	98.2728		73.5634	706191	74.2943	-2054890	74.2943	-2484920		115.924	-157663	115.96	-356414		8.19	280.494	8.19	342.012	8.19	258.576
985.447	98.7283	1068.37	97.1609	733.782	98.2699		73.7096	-783971	74.4405	-1114380	74.4405	-3278200		115.931	118217	115.968	-429704		8.22	292.009	8.22	353.541	8.22	259.636
987.375	98.7482	1072.23	97.1754	734.264	98.2694		73.8558	290381	74.5867	-30402	74.5867	-3578880		115.939	119023	115.975	-502993		8.25	312.177	8.25	356.876	8.25	271.249
989.303	98.7605	1076.08	97.2045	734.746	98.2724		74.0019	1220570	74.7328	387568	74.7328	-2966030		115.946	119829	115.982	-361363		8.28	327.082	8.28	363.368	8.28	282.503
991.232	98.7636	1079.94	97.2387	735.228	98.2798		74.1481	-243354	74.879	392525	74.879	-1419330		115.953	-245289	115.989	-219733		8.31	347.72	8.31	374.601	8.31	291.858
993.16	98.7569	1083.8	97.2553	735.71	98.2918		74.2943	99022	75.0252	195169	75.0252	696779		115.96	-610408	115.996	-100726		8.34	370.026	8.34	387.126	8.34	302.86
995.089	98.7415	1087.65	97.2372	736.192	98.3079		74.4405	1090520	75.1714	-203807	75.1714	1764180		115.968	-370362	116.004	18281.3		8.37	391.97	8.37	400.814	8.37	316.594
997.017	98.7185	1091.51	97.1907	736.674	98.3269		74.5867	1593530	75.3175	-86699	75.3175	1682190		115.975	-130317	116.011	169338		8.4	425.925	8.4	418.177	8.4	330.86
998.946	98.6881	1095.37	97.1462	737.156	98.3474		74.7328	2238980	75.4637	105161	75.4637	1117350		115.982	-58754.4	116.018	-41575.8		8.43	458.016	8.43	440.361	8.43	346.054
1000.87	98.6495	1099.23	97.125	737.639	98.3674		74.879	2690230	75.6099	-212727	75.6099	1236220		115.989	12808	116.025	-433474		8.46	494.403	8.46	468.166	8.46	368.317
1002.8	98.6021	1103.08	97.1205	738.121	98.3846		75.0252	3283640	75.7561	-746109	75.7561	1740180		115.996	-80674.4	116.032	-463403		8.49	547.839	8.49	503.657	8.49	389.07
1004.73	98.5463	1106.94	97.1116	738.603	98.3969		75.1714	3432210	75.9022	-848775	75.9022	1834650		116.004	-174157	116.04	-374560		8.52	614.667	8.52	543.086	8.52	409.105
1006.66	98.4858	1110.8	97.0942	739.085	98.4021		75.3175	2804730	76.0484	-805723	76.0484	1382690		116.011	-125804	116.047	-285717		8.55	695.394	8.55	579.963	8.55	446.965
1008.59	98.4258	1114.65	97.0855	739.567	98.3988		75.4637	1517060	76.1946	-1030790	76.1946	98991		116.018	-77450.9	116.054	-38512.3		8.58	794.939	8.58	630.445	8.58	482.319
1010.52	98.3724	1118.51	97.1119	740.049	98.3861		75.6099	-422273	76.3408	-1279250	76.3408	-1041990		116.025	-29097.9	116.061	-153277		8.61	921.037	8.61	693.487	8.61	525.35
1012.45	98.3307	1122.37	97.1836	740.531	98.3638		75.7561	-957448	76.4869	-1431440	76.4869	-1907580		116.032	19255	116.069	-314232		8.64	1071.26	8.64	765.674	8.64	574.492
1014.37	98.3046	1126.22	97.2826	741.013	98.3323		75.9022	-113964	76.6331	-1629790	76.6331	-2461190		116.04	-35544.9	116.076	-113216		8.67	1251.31	8.67	860.49	8.67	630.923
1016.3	98.2936	1130.08	97.3722	741.495	98.2929		76.0484	559619	76.7793	-1468210	76.7793	-2679260		116.047	-90344.9	116.083	-93184.8		8.7	1484.41	8.7	980.235	8.7	703.578
1018.23	98.2926	1133.94	97.4282	741.978	98.2473		76.1946	455452	76.9255	-694934	76.9255	-2874340		116.054	19899.8	116.09	-435124		8.73	1766.66	8.73	1116.76	8.73	790.091
1020.16	98.296	1137.8	97.4516	742.46	98.1974		76.3408	-526580	77.0717	-34687	77.0717	-3111750		116.061	130144	116.097	-269928		8.76	2078.65	8.76	1260.49	8.76	892.538
1022.09	98.3011	1141.65	97.4547	742.942	98.1453		76.4869	-1589860	77.2178	251131	77.2178	-3567580		116.069	49556.2	116.105	257238		8.79	2428.59	8.79	1404.43	8.79	1007.48
1024.02	98.306	1145.51	97.4321	743.424	98.0932		76.6331	-2941690	77.364	872122	77.364	-4689180		116.076	-31032	116.112	218826		8.82	2803.45	8.82	1539.29	8.82	1119.21
1025.94	98.3086	1149.37	97.3506	743.906	98.0431		76.7793	-2747070	77.5102	979219	77.5102	-5187090		116.083	-111620	116.119	-181556		8.85	3137.59	8.85	1658.95	8.85	1220.26
1027.87	98.3056	1153.22	97.19	744.388	97.997		76.9255	-1495140	77.6564	274634	77.6564	-5198220		116.09	-192208	116.126	-171894		8.88	3364.93	8.88	1757.93	8.88	1286.37
1029.8	98.2936	1157.08	96.9815	744.87	97.9565		77.0717	-1054500	77.8025	-194651	77.8025	-4368550		116.097	-166205	116.134	-162232		8.91	3404.86	8.91	1803.93	8.91	1287.21
1031.73	98.2697	1160.94	96.7788	745.352	97.9231		77.2178	-944111	77.9487	-787884	77.9487	-2854970		116.105	-140202	116.141	-175194		8.94	3223.82	8.94	1772.11	8.94	1207.93
1033.66	98.2341	1164.79	96.626	745.835	97.8979		77.364	-1608200	78.0949	-1257220	78.0949	-2094160		116.112	160876	116.148	-188155		8.97	2856.53	8.97	1672.28	8.97	1074.52
1035.59	98.1903	1168.65	96.5354	746.317	97.882		77.5102	-1594390	78.2411	-2327980	78.2411	-2856110		116.119	461953	116.155	-229395		9	2367.98	9	1509.22	9	897.394
1037.52	98.1442	1172.51	96.4788	746.799	97.8761		77.6564	-1601220	78.3872	-3354120	78.3872	-3565570		116.126	208584	116.162	-270635		9.03	1830.57	9.03	1302.76	9.03	708.709
1039.44	98.1018	1176.37	96.4178	747.281	97.8807		77.8025	-1731430	78.5334	-3089290	78.5334	-3620540		116.134	-44785.7	116.17	-274170		9.06	1305.69	9.06	1069.74	9.06	543.662
1041.37	98.0676	1180.22	96.3581	747.763	97.8958		77.9487	-958157	78.6796	-2321410	78.6796	-3500030		116.141	-23080.6	116.177	-277705		9.09	888.699	9.09	843.734	9.09	418.618
1043.3	98.0423	1184.08	96.3354	748.245	97.921		78.0949	-563783	78.8258	-2379300	78.8258	-3357300		116.148	-1375.5	116.184	-577107		9.12	619.937	9.12	649.24	9.12	333.343
1045.23	98.0243	1187.94	96.377	748.727	97.9551		78.2411	-205035	78.972	-3058660	78.972	-2836840		116.155	133798	116.191	-273227		9.15	465.804	9.15	518.59	9.15	291.886
1047.16	98.0134	1191.79	96.4787	749.209	97.9966		78.3872	-102695	79.1181	-2619610	79.1181	-1869120		116.162	268971	116.199	-14593		9.18	394.375	9.18	432.436	9.18	283.718
1049.09	98.0108	1195.65	96.6117	749.692	98.0434		78.5334	-297231	79.2643	-1396250	79.2643	-1033940		116.17	149700	116.206	-117929		9.21	351.886	9.21	384.485	9.21	278.979
1051.01	98.0175	1199.51	96.7387	750.174	98.0931		78.6796	-561505	79.4105	-460961	79.4105	-505837		116.177	30430	116.213	84147.5		9.24	314.401	9.24	352.459	9.24	270.592
1052.94	98.0335	1203.36	96.844	750.656	98.1436		78.8258	-316467	79.5567	116902	79.5567	194287		116.184	-148100	116.22	286224		9.27	288.809	9.27	329.839	9.27	265.212
1054.87	98.0571	1207.22	96.9529	751.138	98.193		78.972	-1368060	79.7028	671118	79.7028	760978		116.191	3459.75	116.227	375185		9.3	271.121	9.3	315.345	9.3	260.462
1056.8	98.0846	1211.08	97.0957	751.62	98.2403		79.1181	-3100880	79.849	1435420	79.849	234807		116.199	381956	116.235	464145		9.33	256.676	9.33	305.848	9.33	255.31
1058.73	98.1112	1214.93	97.2613	752.102	98.2851		79.2643	-3981630	79.9952	1984630	79.9952	-878869		116.206	100273	116.242	314620		9.36	246.322	9.36	297.466	9.36	253.058
1060.66	98.1332	1218.79	97.4152	752.584	98.3282		79.4105	-3904000	80.1414	2224380	80.1414	-996751		116.213	-373962	116.249	165096		9.39	241.566	9.39	288.343	9.39	247.494
1062.59	98.1487	1222.65	97.5259	753.066	98.3707		79.5567	-2879290	80.2875	2261860	80.2875	-946630		116.22	-188018	116.256	294590		9.42	237.263	9.42	282.457	9.42	240.655
1064.51	98.1586	1226.51	97.5739	753.548	98.4141		79.7028	-1890560	80.4337	2496800	80.4337	-883714		116.227	156094	116.264	424083		9.45	232.021	9.45	288.795	9.45	240.741
1066.44	98.1645	1230.36	97.5656	754.03	98.4597		79.849	-2695220	80.5799	2800720	80.5799	41249		116.235	170116	116.271	325461		9.48	225.59	9.48	286.774	9.48	240.014
1068.37	98.1679	1234.22	97.5319	754.513	98.5085		79.9952	-3965950	80.7261	3054710	80.7261	1416700		116.242	103335	116.278	-135132		9.51	219.184	9.51	293.618	9.51	239.529
1070.3	98.1686	1238.08	97.4864	754.995	98.5602		80.1414	-3182670	80.8722	3228340	80.8722	3119260		116.249	36554.6	116.285	-414739		9.54	213.298	9.54	297.636	9.54	239.019
1072.23	98.1661	1241.93	97.4256	755.477	98.6142		80.2875	-1210820	81.0184	3419010	81.0184	3701990		116.256	-50856.8	116.292	-332377		9.57	212.683	9.57	293.664	9.57	242.569
1074.16	98.16	1245.79	97.3484	755.959	98.6689		80.4337	-495321	81.1646	3516400	81.1646	2678010		116.264	-138268	116.3	-425344		9.6	209.522	9.6	295.977	9.6	247.387
1076.08	98.1512	1249.65	97.2662	756.441	98.7221		80.5799	-1266220	81.3108	3288150	81.3108	1373360		116.271	107848	116.307	-518311		9.63	210.226	9.63	285.557	9.63	246.653
1078.01	98.1414	1253.5	97.1926	756.923	98.7717		80.7261	-900115	81.457	2688590	81.457	524029		116.278	353965	116.314	-60781.9		9.66	213.816	9.66	278.056	9.66	246.534
1079.94	98.1334	1257.36	97.1298	757.405	98.8156		80.8722	1717560	81.6031	909285	81.6031	329591		116.285	104947	116.321	34777.2		9.69	210.895	9.69	272.522	9.69	242.205
1081.87	98.1287	1261.22	97.0675	757.888	98.8518		81.0184	3605220	81.7493	-370621	81.7493	-25272		116.292	-144070	116.329	-73271.7		9.72	213.282	9.72	268.786	9.72	238.949
1083.8	98.1275	1265.07	96.9993	758.37	98.8792		81.1646	3904640	81.8955	-622474	81.8955	-991002		116.3	-69875.5	116.336	180649		9.75	214.725	9.75	267.406	9.75	236.886
1085.73	98.1279	1268.93	96.9286	758.852	98.8974		81.3108	4162420	82.0417	-447645	82.0417	-1162020		116.307	4319.37	116.343	208339		9.78	217.021	9.78	263.198	9.78	231.217
1087.65	98.1279	1272.79	96.8627	759.334	98.9066		81.457	4707730	82.1878	-760080	82.1878	-656859		116.314	-86530.4	116.35	236029		9.81	218.182	9.81	265.394	9.81	231.154
1089.58	98.1265	1276.64	96.8037	759.816	98.908		81.6031	4684200	82.334	-1557060	82.334	-831894		116.321	-177380	116.357	175111		9.84	221.58	9.84	266.846	9.84	235.156
1091.51	98.1248	1280.5	96.7536	760.298	98.9031		81.7493	3727760	82.4802	-2515680	82.4802	-1443010		116.329	178766	116.365	114194		9.87	219.515	9.87	263.014	9.87	237.427
1093.44	98.1243	1284.36	96.7134	760.78	98.8938		81.8955	3558570	82.6264	-3212350	82.6264	-1644170		116.336	534912	116.372	90981.5		9.9	211.907	9.9	264.298	9.9	237.427
1095.37	98.1265	1288.22	96.6785	761.262	98.8822		82.0417	3231060	82.7725	-3094750	82.7725	-1130620		116.343	505954	116.379	67769.2		9.93	212.487	9.93	263.072	9.93	243.345
1097.3	98.1312	1292.07	96.6367	761.744	98.8701		82.1878	2642740	82.9187	-2228710	82.9187	-504506		116.35	476996	116.386	-198641		9.96	207.238	9.96	262.594	9.96	246.469
1099.23	98.1371	1295.93	96.5861	762.227	98.859		82.334	2886000	83.0649	-989786	83.0649	-236179		116.357	408496	116.394	138231		9.99	202.492	9.99	269.065	9.99	243.326
1101.15	98.1423	1299.79	96.5452	762.709	98.8501		82.4802	3458980	83.2111	-504839	83.2111	-463432		116.365	339996	116.401	565596		10.02	203.942	10.02	266.566	10.02	239.907
1103.08	98.1456	1303.64	96.5378	763.191	98.8443		82.6264	4001990	83.3573	-1026970	83.3573	-938342		116.372	106451	116.408	389677		10.05	202.382	10.05	264.571	10.05	230.366
1105.01	98.1478	1307.5	96.5671	763.673	98.8421		82.7725	4507760	83.5034	-1746860	83.5034	-1049920		116.379	-127093	116.415	109127		10.08	201.881	10.08	266.492	10.08	229.653
1106.94	98.1511	1311.36	96.6253	764.155	98.8434		82.9187	5133780	83.6496	-2365460	83.6496	-885279		116.386	-140578	116.422	-171423		10.11	204.273	10.11	272.249	10.11	230.07
1108.87	98.1577	1315.21	96.7061	764.637	98.8478		83.0649	5264710	83.7958	-2735190	83.7958	-650281		116.394	-154063	116.43	-414268		10.14	207.124	10.14	275.667	10.14	232.809
1110.8	98.1684	1319.07	96.8125	765.119	98.8548		83.2111	5103160	83.942	-2101280	83.942	-62879		116.401	107526	116.437	-295143		10.17	203.007	10.17	283.291	10.17	230.587
1112.72	98.1821	1322.93	96.9507	765.601	98.8632		83.3573	5867650	84.0881	-895826	84.0881	258704		116.408	369115	116.444	187837		10.2	202.462	10.2	287.786	10.2	236.627
1114.65	98.1966	1326.79	97.109	766.083	98.8715		83.5034	6944360	84.2343	-145569	84.2343	743776		116.415	119399	116.451	308847		10.23	203.622	10.23	291.788	10.23	248.198
1116.58	98.21	1330.64	97.2589	766.566	98.8785		83.6496	7089100	84.3805	1490990	84.3805	1011010		116.422	-130317	116.459	113133		10.26	204.487	10.26	288.217	10.26	250.559
1118.51	98.2221	1334.5	97.3809	767.048	98.8825		83.7958	5238370	84.5267	2772590	84.5267	196746		116.43	-104958	116.466	-82580.2		10.29	210.338	10.29	287.93	10.29	250.396
1120.44	98.2345	1338.36	97.4661	767.53	98.8825		83.942	3070130	84.6728	2206170	84.6728	-995854		116.437	-79599.9	116.473	-290548		10.32	218.319	10.32	282.296	10.32	247.548
1122.37	98.2497	1342.21	97.5027	768.012	98.8776		84.0881	2416030	84.819	1167930	84.819	-2053760		116.444	-205532	116.48	-498516		10.35	218.145	10.35	277.263	10.35	247.357
1124.3	98.2695	1346.07	97.493	768.494	98.8673		84.2343	3767690	84.9652	168823	84.9652	-2458320		116.451	-331465	116.487	-487793		10.38	215.867	10.38	274.128	10.38	249.359
1126.22	98.2936	1349.93	97.4551	768.976	98.8517		84.3805	3567100	85.1114	-568939	85.1114	-1969680		116.459	-271722	116.495	-115101		10.41	217.795	10.41	274.49	10.41	250.21
1128.15	98.3196	1353.78	97.4186	769.458	98.8314		84.5267	629671	85.2576	-748426	85.2576	-1666470		116.466	-211979	116.502	14392.9		10.44	212.238	10.44	278.009	10.44	251.632
1130.08	98.3453	1357.64	97.355	769.94	98.8073		84.6728	-1068770	85.4037	-725432	85.4037	-360926		116.473	-444503	116.509	143887		10.47	205.287	10.47	283.872	10.47	251.424
1132.01	98.3686	1361.5	97.1901	770.423	98.781		84.819	-1818360	85.5499	-515050	85.5499	833714		116.48	-346938	116.516	296004		10.5	211.035	10.5	279.685	10.5	253.573
1133.94	98.3893	1365.36	96.989	770.905	98.7542		84.9652	-1143090	85.6961	-213699	85.6961	490127		116.487	121978	116.524	448120		10.53	212.051	10.53	279.207	10.53	258.779
1135.87	98.408	1369.21	96.8324	771.387	98.7289		85.1114	-11290	85.8423	-99355	85.8423	-100358		116.495	-69284.5	116.531	348555		10.56	217.035	10.56	280.529	10.56	264.298
1137.8	98.4262	1373.07	96.7431	771.869	98.7069		85.2576	933264	85.9884	79065	85.9884	-514430		116.502	-501237	116.538	248990		10.59	225.45	10.59	280.867	10.59	275.615
1139.72	98.4432	1376.92	96.7043	772.351	98.6899		85.4037	1578190	86.1346	719149	86.1346	-719503		116.509	-603101	116.545	13685.9		10.62	236.117	10.62	280.054	10.62	285.916
1141.65	98.4572	1380.78	96.6932	772.833	98.6789		85.5499	-332839	86.2808	713527	86.2808	-893857		116.516	-436767	116.552	140352		10.65	239.867	10.65	276.597	10.65	301.133
1143.58	98.4655	1384.64	96.6887	773.315	98.6742		85.6961	-2194950	86.427	-546007	86.427	-665558		116.524	-270433	116.56	136935		10.68	242.233	10.68	282.72	10.68	315.298
1145.51	98.4672	1388.5	96.6903	773.797	98.6756		85.8423	-2068790	86.5731	-1963860	86.5731	168241		116.531	-247438	116.567	-228452		10.71	244.371	10.71	294.902	10.71	328.193
1147.44	98.4637	1392.35	96.708	774.279	98.6821		85.9884	-1543200	86.7193	-2011700	86.7193	1390420		116.538	-224444	116.574	-390231		10.74	247.855	10.74	304.865	10.74	337.807
1149.37	98.4581	1396.21	96.7453	774.762	98.6925		86.1346	-1260910	86.8655	-1284940	86.8655	2157510		116.545	-36404.5	116.581	-190040		10.77	254.69	10.77	307.869	10.77	333.732
1151.3	98.4523	1400.07	96.8049	775.244	98.7053		86.2808	-1834440	87.0117	-602126	87.0117	2108410		116.552	151635	116.589	-173662		10.8	269.811	10.8	313.618	10.8	323.97
1153.22	98.4454	1403.92	96.88	775.726	98.7189		86.427	-3049260	87.1578	-468436	87.1578	1220400		116.56	-145145	116.596	-157284		10.83	273.758	10.83	314.604	10.83	312.483
1155.15	98.4345	1407.78	96.9506	776.208	98.7321		86.5731	-4473320	87.304	-600285	87.304	922638		116.567	-441924	116.603	-140905		10.86	271.315	10.86	313.797	10.86	300.315
1157.08	98.4156	1411.64	96.9843	776.69	98.7436		86.7193	-4540170	87.4502	-245801	87.4502	1183740		116.574	-353600	116.61	-124527		10.89	262.068	10.89	304.855	10.89	283.282
1159.01	98.3856	1415.49	96.9759	777.172	98.7528		86.8655	-3618570	87.5964	222575	87.5964	1120030		116.581	-265275	116.617	133164		10.92	250.755	10.92	294.678	10.92	267.555
1160.94	98.3441	1419.35	97.0233	777.654	98.7591		87.0117	-2002030	87.7426	602032	87.7426	719404		116.589	-271937	116.625	28885.7		10.95	238.133	10.95	293.688	10.95	257.597
1162.87	98.2938	1423.21	97.1278	778.136	98.7622		87.1578	-1089080	87.8887	840366	87.8887	587782		116.596	-278599	116.632	-52769.5		10.98	224.678	10.98	290.17	10.98	251.294
1164.79	98.2394	1427.07	97.2315	778.619	98.7624		87.304	-743929	88.0349	647758	88.0349	1344210		116.603	-285261	116.639	-134425		11.01	213.061	11.01	293.399	11.01	250.858
1166.72	98.1863	1430.92	97.3177	779.101	98.7598		87.4502	-239698	88.1811	-8393	88.1811	2193250		116.61	-291923	116.646	25704.4		11.04	206.333	11.04	289.988	11.04	255.874
1168.65	98.1393	1434.78	97.3953	779.583	98.7548		87.5964	-470980	88.3273	-881207	88.3273	1185280		116.617	-341565	116.654	185834		11.07	211.58	11.07	290.289	11.07	255.865
1170.58	98.103	1438.64	97.4655	780.065	98.748		87.7426	-1317530	88.4734	-1254670	88.4734	-1135600		116.625	-391208	116.661	345963		11.1	220.569	11.1	292.056	11.1	256.583
1172.51	98.0825	1442.49	97.5193	780.547	98.7395		87.8887	-1632000	88.6196	-634006	88.6196	-2402910		116.632	-275805	116.668	506092		11.13	223.112	11.13	284.895	11.13	256.762
1174.44	98.0819	1446.35	97.5431	781.029	98.7297		88.0349	-1738330	88.7658	14547	88.7658	-2121740		116.639	-160403	116.675	357039		11.16	223.499	11.16	283.033	11.16	260.744
1176.37	98.1017	1450.21	97.5325	781.511	98.7188		88.1811	-2766910	88.912	166525	88.912	-1888770		116.646	-166850	116.682	207985		11.19	224.182	11.19	280.751	11.19	257.266
1178.29	98.138	1454.06	97.49	781.993	98.7068		88.3273	-2675840	89.0581	197335	89.0581	-2301500		116.654	-173297	116.69	58932.1		11.22	223.545	11.22	280.748	11.22	261.294
1180.22	98.184	1457.92	97.4441	782.476	98.6941		88.4734	-1746000	89.2043	99616	89.2043	-3597570		116.661	-97221.7	116.697	-90121.3		11.25	223.233	11.25	289.608	11.25	267.988
1182.15	98.2322	1461.78	97.4322	782.957	98.6811		88.6196	-1474530	89.3505	-39868	89.3505	-4678020		116.668	-21146.5	116.704	-253314		11.28	220.76	11.28	289.443	11.28	266.634
1184.08	98.275	1465.63	97.4078	783.44	98.6681		88.7658	-1595670	89.4967	238134	89.4967	-4307480		116.675	431437	116.711	-416507		11.31	214.538	11.31	299.541	11.31	268.03
1186.01	98.3053	1469.49	97.2385	783.922	98.6556		88.912	-3027390	89.6429	764405	89.6429	-2384410		116.682	884020	116.719	-278058		11.34	207.434	11.34	302.734	11.34	268.114
1187.94	98.3192	1473.35	96.9139	784.404	98.6439		89.0581	-5349620	89.789	1495800	89.789	-340331		116.69	807086	116.726	-139609		11.37	206.343	11.37	309.275	11.37	264.233
1189.86	98.316	1477.21	96.5125	784.886	98.6331		89.2043	-6656940	89.9352	2238920	89.9352	301371		116.697	400061	116.733	78020.4		11.4	207.585	11.4	305	11.4	259.89
1191.79	98.2996	1481.06	96.1348	785.368	98.6229		89.3505	-6583410	90.0814	2416540	90.0814	-949995		116.704	433586	116.74	295650		11.43	207.601	11.43	297.676	11.43	260.406
1193.72	98.2765	1484.92	95.7631	785.85	98.613		89.4967	-5484130	90.2276	2287310	90.2276	-3122050		116.711	467111	116.747	90981.5		11.46	209.748	11.46	294.469	11.46	260.035
1195.65	98.2552	1488.78	95.3761	786.332	98.6027		89.6429	-3533150	90.3737	2030210	90.3737	-4214270		116.719	335591	116.755	-113687		11.49	208.676	11.49	288.49	11.49	252.907
1197.58	98.2435	1492.63	95.0165	786.814	98.5913		89.789	-2203230	90.5199	1799980	90.5199	-3210570		116.726	204071	116.762	-98722.7		11.52	208.098	11.52	285.256	11.52	256.916
1199.51	98.2469	1496.49	94.7669	787.297	98.5778		89.9352	-3430150	90.6661	1326070	90.6661	-1662980		116.733	-8252.37	116.769	-83758.5		11.55	208.781	11.55	288.016	11.55	257.38
1201.43	98.2657	1500.35	94.6876	787.779	98.5618		90.0814	-5247680	90.8123	773629	90.8123	-816255		116.74	109514	116.776	112191		11.58	206.07	11.58	287.578	11.58	253.741
1203.36	98.2964	1504.2	94.7959	788.261	98.5425		90.2276	-5558540	90.9584	230651	90.9584	-614087		116.747	330433	116.784	308140		11.61	204.935	11.61	291.177	11.61	256.382
1205.29	98.3338	1508.06	95.0761	788.743	98.5196		90.3737	-5339460	91.1046	-185166	91.1046	-686053		116.755	221263	116.791	262776		11.64	205.41	11.64	292.054	11.64	254.597
1207.22	98.3738	1511.92	95.4911	789.225	98.4929		90.5199	-5585610	91.2508	-444096	91.2508	-945756		116.762	42249.6	116.798	217412		11.67	207.221	11.67	294.497	11.67	254.671
1209.15	98.4131	1515.78	95.9927	789.707	98.4624		90.6661	-5978780	91.397	-920859	91.397	-643405		116.769	193326	116.805	-8937.25		11.7	215.247	11.7	297.739	11.7	252.939
1211.08	98.4486	1519.63	96.4613	790.189	98.4285		90.8123	-5838130	91.5432	-1807840	91.5432	-557373		116.776	344402	116.812	-235286		11.73	220.142	11.73	305.562	11.73	257.58
1213.01	98.4768	1523.49	96.8229	790.671	98.3914		90.9584	-6173720	91.6893	-1360270	91.6893	-578086		116.784	165388	116.82	-179789		11.76	224.704	11.76	306.555	11.76	256.879
1214.93	98.4954	1527.35	97.1329	791.154	98.3514		91.1046	-6054950	91.8355	264926	91.8355	-443466		116.791	-242281	116.827	-124292		11.79	220.494	11.79	310.79	11.79	257.459
1216.86	98.5039	1531.2	97.4418	791.636	98.3087		91.2508	-5044290	91.9817	1222710	91.9817	-637944		116.798	-319860	116.834	112191		11.82	223.86	11.82	319.317	11.82	265.804
1218.79	98.5045	1535.06	97.6955	792.118	98.2633		91.397	-5199370	92.1279	1493440	92.1279	-1291620		116.805	297123	116.841	348673		11.85	222.042	11.85	317.515	11.85	266.252
1220.72	98.501	1538.92	97.7551	792.6	98.215		91.5432	-7207820	92.274	1604020	92.274	-1605340		116.812	584017	116.849	279743		11.88	219.133	11.88	316.429	11.88	268.513
1222.65	98.4981	1542.77	97.6723	793.082	98.1636		91.6893	-7355120	92.4202	931202	92.4202	-1709700		116.82	279501	116.856	210813		11.91	220.834	11.91	315.466	11.91	272.879
1224.58	98.4987	1546.63	97.5418	793.564	98.1093		91.8355	-4751470	92.5664	-29895	92.5664	-1635990		116.827	-25014.8	116.863	232376		11.94	224.662	11.94	315.669	11.94	272.643
1226.51	98.5037	1550.49	97.4341	794.046	98.0523		91.9817	-1962380	92.7126	-562367	92.7126	-995973		116.834	-281393	116.87	253939		11.97	226.529	11.97	318.783	11.97	268.909
1228.43	98.5114	1554.34	97.3359	794.528	97.9937		92.1279	-653032	92.8587	-552631	92.8587	-134739		116.841	-207681	116.877	148835		12	234.573	12	325.072	12	265.396
1230.36	98.5196	1558.2	97.2168	795.01	97.9347		92.274	-268831	93.0049	-89104	93.0049	40172		116.849	65459	116.885	43732.2		12.03	240.135	12.03	334.639	12.03	271.492
1232.29	98.5275	1562.06	97.0654	795.493	97.8769		92.4202	-924639	93.1511	231476	93.1511	214590		116.856	8510	116.892	-151864		12.06	247.758	12.06	331.522	12.06	274.189
1234.22	98.535	1565.91	96.8858	795.975	97.8221		92.5664	-1738860	93.2973	635499	93.2973	429687		116.863	-192853	116.899	-347459		12.09	251.692	12.09	337.839	12.09	281.662
1236.15	98.5429	1569.77	96.7169	796.457	97.7717		92.7126	-2424030	93.4434	1387190	93.4434	-442437		116.87	-64126.9	116.906	-478956		12.12	263.121	12.12	346.002	12.12	290.953
1238.08	98.5514	1573.63	96.569	796.939	97.7268		92.8587	-3052650	93.5896	1929530	93.5896	-1351360		116.877	134228	116.914	-610453		12.15	273.783	12.15	349.641	12.15	292.016
1240	98.5592	1577.49	96.435	797.421	97.6882		93.0049	-3389510	93.7358	2102030	93.7358	-1349640		116.885	332582	116.921	-560965		12.18	284.287	12.18	361.287	12.18	302.427
1241.93	98.565	1581.34	96.2973	797.903	97.6558		93.1511	-3359530	93.882	2157800	93.882	-1775800		116.892	-53596.8	116.928	-511477		12.21	293.238	12.21	370.618	12.21	306.163
1243.86	98.5672	1585.2	96.1576	798.385	97.6292		93.2973	-2601200	94.0282	2535870	94.0282	-2910700		116.899	-439775	116.935	-238585		12.24	309.902	12.24	382.326	12.24	310.028
1245.79	98.5655	1589.06	95.9992	798.867	97.6076		93.4434	-2084040	94.1743	2289610	94.1743	-3887820		116.906	-181248	116.942	34305.9		12.27	331.655	12.27	388.457	12.27	316.445
1247.72	98.5607	1592.91	95.7883	799.35	97.5898		93.5896	-3274530	94.3205	843743	94.3205	-3700460		116.914	77278.6	116.95	-115101		12.3	354.368	12.3	393.809	12.3	329.984
1249.65	98.5542	1596.77	95.5144	799.832	97.5749		93.7358	-5438580	94.4667	-27143	94.4667	-1980350		116.921	-159328	116.957	-264508		12.33	379.739	12.33	406.66	12.33	346.846
1251.58	98.5469	1600.63	95.1917	800.314	97.5618		93.882	-6789330	94.6129	-142645	94.6129	546205		116.928	-395935	116.964	-140552		12.36	407.744	12.36	416.874	12.36	359.9
1253.5	98.5387	1604.48	94.8701	800.796	97.55		94.0282	-6112420	94.759	348002	94.759	2488410		116.935	-362196	116.971	-16596.1		12.39	444.748	12.39	434.746	12.39	378.266
1255.43	98.529	1608.34	94.5949	801.278	97.5392		94.1743	-4946600	94.9052	465676	94.9052	2537310		116.942	-328456	116.979	16867.3		12.42	484.594	12.42	458.24	12.42	399.872
1257.36	98.5177	1612.2	94.4171	801.76	97.5294		94.3205	-5888520	95.0514	775158	95.0514	1262880		116.95	-356608	116.986	50330.6		12.45	531.874	12.45	478.399	12.45	423.205
1259.29	98.5052	1616.06	94.3516	802.242	97.521		94.4667	-6835430	95.1976	1462550	95.1976	-211664		116.957	-384761	116.993	-104261		12.48	587.832	12.48	500.399	12.48	454.501
1261.22	98.4927	1619.91	94.4064	802.724	97.5142		94.6129	-5781880	95.3437	2053770	95.3437	-1013570		116.964	-598588	117	-258852		12.51	645.86	12.51	523.872	12.51	472.944
1263.15	98.4818	1623.77	94.5818	803.206	97.5096		94.759	-4281570	95.4899	1835070	95.4899	-1639520		116.971	-482326	117.007	-111802		12.54	711.956	12.54	545.105	12.54	492.66
1265.07	98.4736	1627.63	94.8634	803.689	97.5072		94.9052	-2989910	95.6361	1564240	95.6361	-2107720		116.979	-572370	117.015	35248.5		12.57	765.823	12.57	561.117	12.57	516.667
1267	98.4674	1631.48	95.2163	804.171	97.5071		95.0514	-1771200	95.7823	1461400	95.7823	-2818440		116.986	-662414	117.022	-11883		12.6	802.734	12.6	577.988	12.6	533.49
1268.93	98.462	1635.34	95.6222	804.653	97.509		95.1976	-1287620	95.9285	1122190	95.9285	-3130100		116.993	-396365	117.029	-59014.4		12.63	817.303	12.63	596.051	12.63	542.373
1270.86	98.456	1639.2	96.0617	805.135	97.5124		95.3437	-2038910	96.0746	851594	96.0746	-2656410		117	-460406	117.036	-106146		12.66	799.254	12.66	605.224	12.66	533.52
1272.79	98.4495	1643.05	96.4793	805.617	97.5167		95.4899	-2909580	96.2208	491569	96.2208	-2573750		117.007	-441924	117.044	-153277		12.69	761.835	12.69	605.681	12.69	515.182
1274.72	98.4438	1646.91	96.7979	806.099	97.521		95.6361	-3168720	96.367	337774	96.367	-2586140		117.015	-93353.5	117.051	-26022.4		12.72	696.816	12.72	596.114	12.72	494.538
1276.64	98.441	1650.77	96.9769	806.581	97.5244		95.7823	-2304800	96.5132	-11179	96.5132	-2027770		117.022	-231321	117.058	101233		12.75	621.685	12.75	568.844	12.75	464.867
1278.57	98.4422	1654.62	97.0719	807.063	97.5259		95.9285	-1692830	96.6593	-394787	96.6593	-394306		117.029	-369288	117.065	-73153.9		12.78	548.65	12.78	532.455	12.78	432.179
1280.5	98.4477	1658.48	97.1557	807.545	97.5242		96.0746	-1106440	96.8055	-679949	96.8055	1473700		117.036	-321579	117.072	-247540		12.81	481.51	12.81	500.389	12.81	393.706
1282.43	98.4558	1662.34	97.2224	808.028	97.5181		96.2208	-1005130	96.9517	-1264560	96.9517	1702180		117.044	-273871	117.08	-169302		12.84	432.497	12.84	471.401	12.84	372.126
1284.36	98.4644	1666.19	97.2567	808.51	97.5062		96.367	-2093350	97.0979	-1399820	97.0979	567859		117.051	-262696	117.087	-91063.9		12.87	395.033	12.87	453.387	12.87	360.371
1286.29	98.4708	1670.05	97.2519	808.992	97.4873		96.5132	-4392720	97.244	-1611310	97.244	-535629		117.058	-251521	117.094	-193811		12.9	372.154	12.9	444.098	12.9	352.508
1288.22	98.4734	1673.91	97.214	809.474	97.46		96.6593	-6449180	97.3902	-2050400	97.3902	-692827		117.065	-260977	117.101	-296557		12.93	356.224	12.93	431.879	12.93	347.8
1290.14	98.4717	1677.77	97.1403	809.956	97.4237		96.8055	-7277550	97.5364	-2029160	97.5364	-15518		117.072	59656.6	117.109	-85879.4		12.96	344.319	12.96	424.438	12.96	336.83
1292.07	98.4655	1681.62	97.0569	810.438	97.3779		96.9517	-6420340	97.6826	-2283030	97.6826	1441040		117.08	153354	117.116	124798		12.99	342.548	12.99	418.131	12.99	323.825
1294	98.4549	1685.48	96.9899	810.92	97.3226		97.0979	-4254320	97.8288	-2075300	97.8288	3126740		117.087	247051	117.123	33834.6		13.02	331.615	13.02	409.005	13.02	316.594
1295.93	98.4403	1689.34	96.9737	811.403	97.2584		97.244	-2160350	97.9749	-910076	97.9749	4044570		117.094	196334	117.13	-57129.2		13.05	318.562	13.05	396.59	13.05	304.531
1297.86	98.422	1693.19	97.0198	811.885	97.1866		97.3902	-1305120	98.1211	652408	98.1211	3753850		117.101	-184472	117.137	36662.5		13.08	305.998	13.08	386.103	13.08	298.823
1299.79	98.4016	1697.05	97.1105	812.367	97.109		97.5364	-2036040	98.2673	2107360	98.2673	1813730		117.109	-177165	117.145	130454		13.11	298.538	13.11	380.606	13.11	294.767
1301.71	98.3816	1700.91	97.2483	812.849	97.0282		97.6826	-3360150	98.4135	2552740	98.4135	972852		117.116	380290	117.152	224246		13.14	293.014	13.14	384.424	13.14	298.594
1303.64	98.3655	1704.77	97.429	813.331	96.9469		97.8288	-3674400	98.5596	1583760	98.5596	1658680		117.123	421981	117.159	318038		13.17	284.949	13.17	390.69	13.17	299.238
1305.57	98.3559	1708.62	97.6586	813.813	96.8684		97.9749	-2643900	98.7058	909360	98.7058	1055590		117.13	-86476.8	117.166	141294		13.2	274.89	13.2	392.711	13.2	306.837
1307.5	98.3542	1712.48	97.9072	814.295	96.7956		98.1211	-1742390	98.852	1309200	98.852	-300283		117.137	-388629	117.174	-35448.7		13.23	267.718	13.23	392.741	13.23	313.772
1309.43	98.3597	1716.34	98.1193	814.777	96.7312		98.2673	-1700960	98.9982	1522050	98.9982	-1514670		117.145	-690781	117.181	210106		13.26	266.788	13.26	393.671	13.26	308.774
1311.36	98.3704	1720.19	98.2876	815.259	96.6774		98.4135	-1792790	99.1443	1038050	99.1443	-1814210		117.152	-717859	117.188	455662		13.29	269.289	13.29	392.816	13.29	304.196
1313.29	98.3833	1724.05	98.4242	815.741	96.6355		98.5596	-2910520	99.2905	492850	99.2905	-885548		117.159	-414847	117.195	356214		13.32	269.131	13.32	386.669	13.32	303.9
1315.21	98.3981	1727.91	98.5039	816.224	96.6057		98.7058	-4110750	99.4367	769646	99.4367	499136		117.166	-46504.9	117.202	256767		13.35	273.175	13.35	389.48	13.35	304.063
1317.14	98.4153	1731.76	98.521	816.706	96.5874		98.852	-3910070	99.5829	1530560	99.5829	1101340		117.174	321837	117.21	338304		13.38	275.916	13.38	389.403	13.38	302.883
1319.07	98.4356	1735.62	98.5087	817.188	96.5793		98.9982	-3160140	99.729	2138880	99.729	1327840		117.181	291321	117.217	419842		13.41	282.653	13.41	388.305	13.41	306.566
1321	98.4598	1739.48	98.4898	817.67	96.5789		99.1443	-2459560	99.8752	2640190	99.8752	1684790		117.188	-69284.5	117.224	441993		13.44	282.762	13.44	393.357	13.44	305.755
1322.93	98.4876	1743.33	98.4828	818.152	96.5838		99.2905	-3540880	100.021	2717350	100.021	2270210		117.195	37736.6	117.231	464145		13.47	284.315	13.47	393.552	13.47	307.464
1324.86	98.5165	1747.19	98.493	818.634	96.591		99.4367	-5418740	100.168	3467110	100.168	2161390		117.202	144758	117.239	395804		13.5	283.387	13.5	402.608	13.5	318.587
1326.79	98.5441	1751.05	98.4893	819.116	96.5979		99.5829	-6453880	100.314	4890920	100.314	772706		117.21	-153956	117.246	327464		13.53	284.401	13.53	410.231	13.53	326.016
1328.71	98.5682	1754.9	98.4841	819.598	96.6023		99.729	-5106420	100.46	4931240	100.46	324047		117.217	-452670	117.253	281746		13.56	294.277	13.56	417.298	13.56	320.233
1330.64	98.5884	1758.76	98.481	820.081	96.6026		99.8752	-4282010	100.606	3558090	100.606	1409080		117.224	-552384	117.26	236029		13.59	301.774	13.59	432.811	13.59	328.221
1332.57	98.6046	1762.62	98.4795	820.563	96.5981		100.021	-4545160	100.752	1918810	100.752	2205780		117.231	-652099	117.267	190311		13.62	314.59	13.62	443.019	13.62	332.175
1334.5	98.6171	1766.48	98.4739	821.045	96.5883		100.168	-4077480	100.898	902730	100.898	2599030		117.239	-772444	117.275	144594		13.65	322.541	13.65	452.79	13.65	329.552
1336.43	98.6241	1770.33	98.4701	821.527	96.5738		100.314	-1771430	101.045	467852	101.045	3446580		117.246	-562699	117.282	24408.4		13.68	336.226	13.68	463.783	13.68	331.04
1338.36	98.6251	1774.19	98.4682	822.009	96.5553		100.46	830115	101.191	252256	101.191	3597440		117.253	-292783	117.289	-95777		13.71	353.781	13.71	480.974	13.71	344.254
1340.28	98.6195	1778.05	98.4714	822.491	96.5337		100.606	2323780	101.337	47544	101.337	2119320		117.26	-22865.8	117.296	-125470		13.74	378.963	13.74	494.702	13.74	357.107
1342.21	98.6084	1781.9	98.4652	822.973	96.5101		100.752	1467000	101.483	61646	101.483	717116		117.267	-117423	117.304	-155163		13.77	417.977	13.77	520.242	13.77	372.517
1344.14	98.5932	1785.76	98.4631	823.455	96.4853		100.898	-1015790	101.629	-67678	101.629	1216140		117.275	-211979	117.311	-120757		13.8	456.96	13.8	557.897	13.8	400.483
1346.07	98.5754	1789.62	98.4607	823.938	96.4599		101.045	-1827490	101.776	157740	101.776	2730120		117.282	-225733	117.318	-86350.8		13.83	515.517	13.83	580.594	13.83	427.413
1348	98.556	1793.47	98.4537	824.42	96.4343		101.191	-2660590	101.922	245210	101.922	2105420		117.289	-239487	117.325	-142437		13.86	580.259	13.86	616.86	13.86	447.012
1349.93	98.537	1797.33	98.4501	824.902	96.4085		101.337	-4735680	102.068	573145	102.068	-146168		117.296	-356394	117.332	-198524		13.89	650.422	13.89	651.83	13.89	479.326
1351.86	98.5187	1801.19	98.4578	825.384	96.3824		101.483	-6271970	102.214	1388370	102.214	-2207230		117.304	-473300	117.34	-82108.9		13.92	734.524	13.92	686.387	13.92	506.844
1353.78	98.4991	1805.05	98.462	825.866	96.3554		101.629	-7445330	102.36	2349630	102.36	-2721300		117.311	-120861	117.347	34305.9		13.95	806.867	13.95	720.301	13.95	537.193
1355.71	98.4761	1808.9	98.466	826.348	96.3267		101.776	-9269460	102.506	3763770	102.506	-2239590		117.318	-98511.2	117.354	-30264.3		13.98	878.531	13.98	752.289	13.98	568.226
1357.64	98.4567	1812.76	98.4639	826.83	96.2953		101.922	-9637460	102.653	4191560	102.653	-1414580		117.325	-55530.9	117.361	-94834.4		14.01	934.832	14.01	775.009	14.01	589.45
1359.57	98.4493	1816.62	98.463	827.312	96.26		102.068	-7588950	102.799	2962280	102.799	-1241580		117.332	-12550.4	117.369	132811		14.04	963.352	14.04	788.312	14.04	589.709
1361.5	98.4488	1820.47	98.4728	827.794	96.2196		102.214	-5548710	102.945	1733040	102.945	-1699040		117.34	-221650	117.376	360456		14.07	955.368	14.07	806.263	14.07	578.685
1363.43	98.44	1824.33	98.4788	828.277	96.1728		102.36	-5434190	103.091	1222010	103.091	-1414290		117.347	-430750	117.383	407116		14.1	899.093	14.1	794.984	14.1	552.217
1365.35	98.4107	1828.19	98.4847	828.759	96.1185		102.506	-6004570	103.237	1570180	103.237	-21101		117.354	-364775	117.39	453776		14.13	814.704	14.13	757.981	14.13	505.452
1367.28	98.3498	1832.04	98.4908	829.241	96.0558		102.653	-5814220	103.383	1627240	103.383	1495430		117.361	-298800	117.397	164860		14.16	708.245	14.16	721.217	14.16	450.807
1369.21	98.2506	1835.9	98.4887	829.723	95.9841		102.799	-4654020	103.53	894338	103.53	2740250		117.369	-198441	117.405	-124056		14.19	599.562	14.19	670.096	14.19	410.531
1371.14	98.1139	1839.76	98.4836	830.205	95.9035		102.945	-3895640	103.676	356685	103.676	3461860		117.376	-98081.4	117.412	-111330		14.22	500.48	14.22	624.841	14.22	382.42
1373.07	97.9445	1843.61	98.4798	830.687	95.8141		103.091	-3643520	103.822	453897	103.822	3141030		117.383	-183398	117.419	-98604.9		14.25	414.054	14.25	582.97	14.25	366.037
1375	97.7541	1847.47	98.4767	831.169	95.717		103.237	-3475450	103.968	1259150	103.968	1522560		117.39	-268714	117.426	19695.1		14.28	358.224	14.28	547.695	14.28	358.622
1376.92	97.5601	1851.33	98.4761	831.651	95.6137		103.383	-4246790	104.114	1722670	104.114	346816		117.397	-42851.6	117.434	137995		14.31	332.545	14.31	522.765	14.31	357.282
1378.85	97.378	1855.18	98.4784	832.134	95.5059		103.53	-4788380	104.261	1826670	104.261	200934		117.405	-147079	117.441	75310.4		14.34	315.252	14.34	514.103	14.34	357.005
1380.78	97.2248	1859.04	98.4721	832.616	95.3958		103.676	-5158870	104.407	2261770	104.407	1425900		117.412	-306321	117.448	12625.4		14.37	311.932	14.37	518.35	14.37	360.415
1382.71	97.1227	1862.9	98.4578	833.098	95.2857		103.822	-5816490	104.553	2448800	104.553	2133150		117.419	-465564	117.455	291644		14.4	307.688	14.4	510.59	14.4	353.431
1384.64	97.0991	1866.76	98.4453	833.58	95.1778		103.968	-5679590	104.699	2828530	104.699	1444680		117.426	-614491	117.462	570662		14.43	305	14.43	513.59	14.43	344.086
1386.57	97.1609	1870.61	98.4431	834.062	95.0739		104.114	-5551040	104.845	2432150	104.845	999438		117.434	-213269	117.47	208692		14.46	309.396	14.46	515.131	14.46	339.762
1388.5	97.2848	1874.47	98.4441	834.544	94.9755		104.261	-5062870	104.991	1520640	104.991	893753		117.441	126061	117.477	-153277		14.49	306.501	14.49	509.445	14.49	338.028
1390.42	97.4413	1878.33	98.4347	835.026	94.8836		104.407	-3211770	105.138	361216	105.138	453369		117.448	-84757.5	117.484	-424755		14.52	297.69	14.52	508.04	14.52	338.385
1392.35	97.6084	1882.18	98.4174	835.508	94.7989		104.553	-1798430	105.284	-672431	105.284	-92764		117.455	-235189	117.491	-334262		14.55	293.918	14.55	507.625	14.55	332.981
1394.28	97.7673	1886.04	98.3958	835.99	94.7216		104.699	-1757950	105.43	-400952	105.43	-191190		117.462	-55530.9	117.499	110659		14.58	296.1	14.58	509.664	14.58	336.389
1396.21	97.9035	1889.9	98.3756	836.472	94.6518		104.845	-2238050	105.576	634229	105.576	-183815		117.47	-13410	117.506	-47702.9		14.61	295.923	14.61	510.66	14.61	335.807
1398.14	98.0072	1893.76	98.3683	836.955	94.5891		104.991	-2748480	105.722	1147820	105.722	40074		117.477	28710.7	117.513	-546354		14.64	295.681	14.64	511.974	14.64	336.627
1400.07	98.0727	1897.61	98.3668	837.437	94.5334		105.138	-3666590	105.868	1111500	105.868	271794		117.484	-276450	117.52	-441722		14.67	293.995	14.67	513.245	14.67	332.005
1401.99	98.1021	1901.47	98.3516	837.919	94.4846		105.284	-4042920	106.015	910197	106.015	214183		117.491	-581611	117.527	-88236		14.7	297.977	14.7	519.893	14.7	326.375
1403.92	98.1003	1905.33	98.3275	838.401	94.4429		105.43	-2684150	106.161	451205	106.161	528926		117.499	-377884	117.535	-96719.6		14.73	300.923	14.73	524.552	14.73	320.527
1405.85	98.0762	1909.18	98.3054	838.883	94.4092		105.576	-1906110	106.307	134491	106.307	901719		117.506	155933	117.542	-52416.1		14.76	301.949	14.76	521.093	14.76	321.051
1407.78	98.0452	1913.04	98.2931	839.365	94.3848		105.722	-1857500	106.453	254700	106.453	192867		117.513	189457	117.549	-8112.38		14.79	298.97	14.79	513.133	14.79	324.147
1409.71	98.022	1916.9	98.2985	839.847	94.3715		105.868	-3520660	106.599	1014930	106.599	-1095890		117.52	-107107	117.556	-167417		14.82	293.606	14.82	511.336	14.82	326.888
1411.64	98.018	1920.75	98.3076	840.33	94.3717		106.015	-5344000	106.746	2313190	106.746	-1366550		117.527	2062.88	117.564	-326721		14.85	298.263	14.85	504.401	14.85	324.807
1413.57	98.0331	1924.61	98.3094	840.812	94.3879		106.161	-4792200	106.892	3703660	106.892	-510971		117.535	441323	117.571	-179435		14.88	303.585	14.88	500.73	14.88	331.737
1415.49	98.0588	1928.47	98.3058	841.294	94.4227		106.307	-3520410	107.038	4688410	107.038	574416		117.542	488601	117.578	-32149.5		14.91	298.212	14.91	504.876	14.91	335.21
1417.42	98.0915	1932.32	98.3063	841.776	94.4785		106.453	-3855240	107.184	5791770	107.184	1809160		117.549	535879	117.585	-186505		14.94	297.625	14.94	501.084	14.94	337.972
1419.35	98.1311	1936.18	98.3165	842.258	94.5577		106.599	-5827060	107.33	6385040	107.33	2935210		117.556	404359	117.592	-340861		14.97	289.883	14.97	500.669	14.97	339.942
1421.28	98.1781	1940.04	98.333	842.74	94.6617		106.746	-8548900	107.476	5862850	107.476	3506440		117.564	-57250	117.6	-261444		15	295.515	15	505.664	15	339.704
1423.21	98.2304	1943.89	98.3461	843.222	94.7911		106.892	-8958020	107.623	4617520	107.623	4194780		117.571	-229387	117.607	-182028		15.03	290.788	15.03	502.681	15.03	338.953
1425.14	98.2833	1947.75	98.3496	843.704	94.9452		107.038	-7436560	107.769	4054710	107.769	4691240		117.578	-401523	117.614	93456		15.06	285.939	15.06	502.515	15.06	336.755
1427.07	98.3338	1951.61	98.3438	844.186	95.1217		107.184	-6407800	107.915	4326510	107.915	4027880		117.585	-429245	117.621	-234344		15.09	282.625	15.09	497.072	15.09	337.541
1428.99	98.3783	1955.47	98.34	844.668	95.317		107.33	-6082820	108.061	4363820	108.061	2136080		117.592	-126878	117.629	-557430		15.12	281.317	15.12	491.506	15.12	337.702
1430.92	98.4109	1959.32	98.3446	845.151	95.5262		107.476	-5179610	108.207	4408610	108.207	868122		117.6	120474	117.636	-277233		15.15	283.979	15.15	482.263	15.15	328.939
1432.85	98.4355	1963.18	98.3547	845.633	95.7433		107.623	-4830940	108.353	5251200	108.353	49137		117.607	-182323	117.643	-193104		15.18	285.48	15.18	474.079	15.18	331.545
1434.78	98.4555	1967.04	98.36	846.115	95.9625		107.769	-4247100	108.5	6601450	108.5	-968735		117.614	-175661	117.65	-108974		15.21	278.772	15.21	472.03	15.21	327.317
1436.71	98.4696	1970.89	98.357	846.597	96.1778		107.915	-3390800	108.646	7939000	108.646	-1202860		117.621	161090	117.657	-39926.2		15.24	277.343	15.24	471.186	15.24	330.254
1438.64	98.4796	1974.75	98.3479	847.079	96.3841		108.061	-3046390	108.792	8442640	108.792	-658942		117.629	15601.7	117.665	29121.5		15.27	275.072	15.27	473.338	15.27	329.012
1440.57	98.4887	1978.61	98.345	847.561	96.5776		108.207	-3236370	108.938	8309530	108.938	-391417		117.636	-129887	117.672	188662		15.3	281.021	15.3	472.026	15.3	332.55
1442.49	98.497	1982.46	98.3515	848.043	96.7555		108.353	-2363090	109.084	8255680	109.084	-364012		117.643	240389	117.679	348202		15.33	277.606	15.33	476.105	15.33	331.655
1444.42	98.505	1986.32	98.3578	848.525	96.9173		108.5	86021	109.231	8258550	109.231	157109		117.65	60516.2	117.686	197852		15.36	278.772	15.36	474.986	15.36	328.909
1446.35	98.5113	1990.18	98.3543	849.008	97.0637		108.646	2199220	109.377	8913290	109.377	1197730		117.657	-277525	117.694	47502.7		15.39	279.655	15.39	475.583	15.39	335.988
1448.28	98.5177	1994.04	98.3418	849.49	97.1968		108.792	3902280	109.523	9585440	109.523	1249630		117.665	-285476	117.701	-12354.3		15.42	282.606	15.42	478.21	15.42	343.396
1450.21	98.5258	1997.89	98.3279	849.972	97.3197		108.938	4939000	109.669	9159000	109.669	898230		117.672	-128383	117.708	-72211.2		15.45	289.28	15.45	468.615	15.45	338.063
1452.13	98.5352	2001.75	98.3232	850.454	97.4356		109.084	4565650	109.815	8356390	109.815	1458150		117.679	28710.8	117.715	-64198.9		15.48	297.07	15.48	456.965	15.48	337.671
1454.06	98.5439	2005.61	98.3281	850.936	97.5475		109.231	2992320	109.961	8530490	109.961	2812630		117.686	181936	117.722	-56186.6		15.51	306.793	15.51	447.452	15.51	332.138
1455.99	98.5475	2009.46	98.3316	851.418	97.6575		109.377	875122	110.108	8728350	110.108	3919570		117.694	335161	117.73	132811		15.54	314.569	15.54	441.305	15.54	330.991
1457.92	98.5445	2013.32	98.3245	851.9	97.767		109.523	-667875	110.254	8372580	110.254	4408420		117.701	103282	117.737	321808		15.57	317.128	15.57	444.417	15.57	321.746
1459.85	98.5439	2017.18	98.3106	852.382	97.8761		109.669	176921	110.4	7881680	110.4	4102220		117.708	-128597	117.744	65884		15.6	323.186	15.6	450.984	15.6	326.751
1461.78	98.5471	2021.03	98.2996	852.865	97.9845		109.815	3243470	110.546	7624780	110.546	3333660		117.715	-37264.1	117.751	-190040		15.63	315.023	15.63	460.683	15.63	328.939
1463.71	98.5508	2024.89	98.2985	853.347	98.091		109.961	5682650	110.692	8553610	110.692	3135710		117.722	54069.1	117.759	-144322		15.66	313.559	15.66	459.065	15.66	330.953
1465.63	98.5578	2028.75	98.305	853.829	98.1941		110.108	6512190	110.838	9351930	110.838	3921110		117.73	-19642.3	117.766	-98604.9		15.69	307.909	15.69	468.443	15.69	337.979
1467.56	98.572	2032.6	98.3082	854.311	98.2921		110.254	6034930	110.985	9382710	110.985	6174620		117.737	-93353.5	117.773	158262		15.72	303.699	15.72	476.981	15.72	341.359
1469.49	98.5891	2036.46	98.3006	854.793	98.3832		110.4	4864310	111.131	9239020	111.131	8830130		117.744	-86691.6	117.78	415128		15.75	304.874	15.75	474.193	15.75	345.688
1471.42	98.6023	2040.32	98.2875	855.275	98.4662		110.546	5359020	111.277	9092160	111.277	12208700		117.751	-80029.6	117.787	129040		15.78	308.448	15.78	472.622	15.78	346.182
1473.35	98.6046	2044.17	98.2798	855.757	98.5399		110.692	7495040	111.423	9390940	111.423	15737900		117.759	-238412	117.795	-157048		15.81	313.839	15.81	467.639	15.81	348.375
1475.28	98.5967	2048.03	98.2826	856.239	98.6038		110.838	9714600	111.569	9571580	111.569	17050200		117.766	-396795	117.802	-91299.5		15.84	315.867	15.84	463.343	15.84	350.592
1477.2	98.5769	2051.89	98.2901	856.721	98.6578		110.985	9653690	111.716	9364690	111.716	18190100		117.773	-128812	117.809	-25551.1		15.87	316.981	15.87	470.459	15.87	357.988
1479.13	98.5409	2055.75	98.2925	857.204	98.7022		111.131	7802630	111.862	9963480	111.862	20835200		117.78	139170	117.816	-140788		15.9	319.797	15.9	472.333	15.9	368.172
1481.06	98.4812	2059.6	98.2847	857.686	98.7378		111.277	6326380	112.008	11139200	112.008	25594000		117.787	-87981	117.824	-256024		15.93	315.932	15.93	472.387	15.93	371.692
1482.99	98.4017	2063.46	98.2734	858.168	98.7653		111.423	4795350	112.154	11904200	112.154	32170700		117.795	-315132	117.831	-158226		15.96	322.014	15.96	469.322	15.96	366.205
1484.92	98.3097	2067.32	98.2679	858.65	98.7859		111.569	3458470	112.3	12006300	112.3	40142400		117.802	-422798	117.838	-60428.4		15.99	325.846	15.99	471.774	15.99	368.366
1486.85	98.2149	2071.17	98.2719	859.132	98.8006		111.716	4142270	112.446	12628100	112.446	48480300		117.809	-530464	117.845	127862		16.02	330.972	16.02	471.231	16.02	365.445
1488.78	98.1234	2075.03	98.2787	859.614	98.8106		111.862	5733400	112.593	13859800	112.593	56024300		117.816	-473085	117.852	316152		16.05	340.35	16.05	474.73	16.05	368.513
1490.7	98.0433	2078.89	98.2799	860.096	98.8171		112.008	8008830	112.739	14372300	112.739	63464800		117.824	-85617.1	117.86	125505		16.08	347.909	16.08	475.72	16.08	357.676
1492.63	97.992	2082.74	98.2732	860.578	98.8215		112.154	10058400	112.885	14682500	112.885	71668600		117.831	454861	117.867	-65141.6		16.11	350.07	16.11	476.471	16.11	350.147
1494.56	97.9751	2086.6	98.265	861.061	98.825		112.3	11500200	113.031	16190800	113.031	80558700		117.838	445191	117.874	-255789		16.14	353.214	16.14	485.114	16.14	357.072
1496.49	97.9892	2090.46	98.2632	861.543	98.8283		112.446	12643500	113.177	17590500	113.177	88805500		117.845	36662.1	117.881	-446435		16.17	351.014	16.17	493.224	16.17	365.555
1498.42	98.0311	2094.32	98.269	862.025	98.8321		112.593	13052800	113.323	17843100	113.323	94882000		117.852	178283	117.889	-244948		16.2	347.016	16.2	496.24	16.2	368.881
1500.35	98.0959	2098.17	98.2755	862.507	98.8363		112.739	12706300	113.47	18009900	113.47	97474100		117.86	316035	117.896	-43461		16.23	344.434	16.23	499.643	16.23	371.79
1502.28	98.1795	2102.03	98.2766	862.989	98.8404		112.885	11723300	113.616	18182200	113.616	95592100		117.867	-96362.1	117.903	67533.6		16.26	345.958	16.26	511.464	16.26	371.207
1504.2	98.2727	2105.89	98.2709	863.471	98.8433		113.031	10506100	113.762	18352800	113.762	90371400		117.874	-268069	117.91	178528		16.29	343.713	16.29	513.716	16.29	378.587
1506.13	98.3632	2109.74	98.2641	863.953	98.8439		113.177	10969800	113.908	19243500	113.908	84074600		117.881	-109686	117.917	124327		16.32	349.126	16.32	522.096	16.32	379.112
1508.06	98.4421	2113.6	98.262	864.435	98.8408		113.323	12481700	114.054	20269400	114.054	78290400		117.889	-207467	117.925	70125.9		16.35	361.186	16.35	524.583	16.35	380.622
1509.99	98.518	2117.46	98.2652	864.917	98.8326		113.47	13612200	114.201	21674900	114.201	73278300		117.896	-305247	117.932	227074		16.38	380.175	16.38	523.044	16.38	379.235
1511.92	98.5874	2121.31	98.2686	865.399	98.8183		113.616	13833000	114.347	23754800	114.347	68551400		117.903	-217352	117.939	-219262		16.41	403.448	16.41	533.662	16.41	383.126
1513.85	98.6435	2125.17	98.268	865.882	98.7971		113.762	13863900	114.493	25190000	114.493	64942100		117.91	-129457	117.946	-450677		16.44	429.695	16.44	548.504	16.44	397.683
1515.78	98.6875	2129.03	98.2633	866.364	98.7688		113.908	14833500	114.639	26332800	114.639	62529400		117.917	85659.8	117.954	162504		16.47	471.128	16.47	560.587	16.47	405.455
1517.7	98.7228	2132.89	98.2592	866.846	98.7337		114.054	16310500	114.785	28527500	114.785	61508800		117.925	300777	117.961	421256		16.5	525.219	16.5	573.753	16.5	421.655
1519.63	98.7572	2136.74	98.2591	867.328	98.6927		114.201	17745900	114.931	31464200	114.931	61653500		117.932	130789	117.968	76724.3		16.53	581.233	16.53	590.31	16.53	434.548
1521.56	98.7887	2140.6	98.2633	867.81	98.6472		114.347	17947600	115.078	34498800	115.078	62167000		117.939	-39198.2	117.975	95105.6		16.56	641.627	16.56	616.746	16.56	452.697
1523.49	98.8174	2144.45	98.2676	868.292	98.5988		114.493	17744500	115.224	38164000	115.224	64082900		117.946	62450.4	117.982	113487		16.59	687.203	16.59	647.424	16.59	466.702
1525.42	98.8457	2148.31	98.2692	868.774	98.5492		114.639	17018900	115.37	42005600	115.37	67043400		117.954	164099	117.99	3670.5		16.62	735.569	16.62	681.531	16.62	476.233
1527.35	98.8706	2152.17	98.2682	869.256	98.4998		114.785	16119100	115.516	45379500	115.516	70823500		117.961	348270	117.997	-106146		16.65	769.424	16.65	696.776	16.65	491.191
1529.27	98.8927	2156.03	98.2673	869.739	98.4517		114.931	17839400	115.662	48989100	115.662	75422100		117.968	532441	118.004	-85879.4		16.68	789.021	16.68	723.953	16.68	501.93
1531.2	98.9096	2159.88	98.2686	870.221	98.4055		115.078	21984600	115.808	53234000	115.808	81267900		117.975	300562	118.011	-65612.9		16.71	773.044	16.71	742.047	16.71	500.723
1533.13	98.9122	2163.74	98.2724	870.703	98.3616		115.224	27440300	115.955	58671600	115.955	88702400		117.982	68682.5	118.019	-226331		16.74	735.734	16.74	733.744	16.74	495.723
1535.06	98.911	2167.6	98.2767	871.185	98.3197		115.37	33348000	116.101	65517100	116.101	97217300		117.99	-245719	118.026	-387050		16.77	678.072	16.77	719.019	16.77	481.578
1536.99	98.9153	2171.45	98.2797	871.667	98.2797		115.516	41206800	116.247	73510100	116.247	106609000		117.997	-560121	118.033	-345927		16.8	616.501	16.8	695.97	16.8	468.361
1538.92	98.9149	2175.31	98.2808	872.149	98.2412		115.662	52856400	116.393	82028400	116.393	115093000		118.004	-442999	118.04	-304805		16.83	550.716	16.83	668.455	16.83	450.417
1540.85	98.9049	2179.17	98.2811	872.631	98.2038		115.808	68587800	116.539	89906600	116.539	121495000		118.011	-325877	118.047	-444668		16.86	494.904	16.86	642.918	16.86	437.028
1542.77	98.8898	2183.03	98.2826	873.113	98.1675		115.955	89158000	116.686	95161600	116.686	125022000		118.019	-291278	118.055	-584531		16.89	445.079	16.89	622.865	16.89	419.513
1544.7	98.8723	2186.88	98.2862	873.596	98.1322		116.101	117220000	116.832	96053900	116.832	125235000		118.026	-256679	118.062	-200291		16.92	417.765	16.92	602.671	16.92	416.972
1546.63	98.8579	2190.74	98.2905	874.078	98.0982		116.247	155150000	116.978	93062400	116.978	122037000		118.033	-221865	118.069	183948		16.95	398.716	16.95	589.406	16.95	419.562
1548.56	98.845	2194.59	98.2934	874.56	98.0661		116.393	203980000	117.124	87140800	117.124	115339000		118.04	-187051	118.076	145890		16.98	394.128	16.98	590.266	16.98	419.611
1550.49	98.83	2198.45	98.2934	875.042	98.0364		116.539	257330000	117.27	79534100	117.27	105922000		118.047	122838	118.084	107831		17.01	380.247	17.01	580.308	17.01	420.427
1552.42	98.8145	2202.31	98.2915	875.524	98.01		116.686	298180000	117.416	72274000	117.416	95550800		118.055	432726	118.091	230962		17.04	379.606	17.04	570.322	17.04	419.093
1554.34	98.7946	2206.17	98.2902	876.006	97.9875		116.832	309862000	117.563	65750500	117.563	86169700		118.062	152924	118.098	354093		17.07	375.723	17.07	564.902	17.07	424.524
1556.27	98.7692	2210.02	98.2912	876.488	97.9699		116.978	289891000	117.709	60500400	117.709	78063400		118.069	-126878	118.105	477224		17.1	385.692	17.1	569.548	17.1	428.709
1558.2	98.7345	2213.88	98.2939	876.97	97.9576		117.124	247915000	117.855	56024700	117.855	70573200		118.076	88453.5	118.112	600355		17.13	392.942	17.13	573.382	17.13	435.578
1560.13	98.6888	2217.74	98.2952	877.452	97.9511		117.27	199713000	118.001	51916400	118.001	63609900		118.084	303785	118.12	393566		17.16	395.177	17.16	575.59	17.16	440.508
1562.06	98.6523	2221.59	98.2934	877.935	97.9508		117.416	156660000	118.147	49304500	118.147	57498900		118.091	273269	118.127	186776		17.19	394.995	17.19	577.96	17.19	440.473
1563.99	98.6211	2225.45	98.2896	878.417	97.9569		117.563	124524000	118.293	47951400	118.293	52572800		118.098	242753	118.134	296711		17.22	398.634	17.22	581.545	17.22	449.228
1565.91	98.588	2229.31	98.2878	878.899	97.9692		117.709	101698000	118.44	47410600	118.44	48966600		118.105	212237	118.141	44674.9		17.25	396.58	17.25	593.249	17.25	448.308
1567.84	98.5524	2233.16	98.2894	879.381	97.9876		117.855	86126700	118.586	47737100	118.586	46996800		118.112	181721	118.148	-385518		17.28	400.061	17.28	597.569	17.28	448.331
1569.77	98.5142	2237.02	98.2923	879.863	98.0117		118.001	75832700	118.732	48410800	118.732	45994500		118.12	-158254	118.156	-453741		17.31	399.17	17.31	605.408	17.31	451.126
1571.7	98.4756	2240.88	98.2923	880.345	98.0412		118.147	67694800	118.878	49969500	118.878	45458600		118.127	-498229	118.163	-567210		17.34	405.021	17.34	617.24	17.34	455.312
1573.63	98.4381	2244.74	98.2874	880.827	98.0751		118.293	61311500	119.024	51892100	119.024	45823100		118.134	-233040	118.17	-318709		17.37	414.797	17.37	621.009	17.37	462.765
1575.56	98.3962	2248.59	98.2808	881.309	98.1128		118.44	57289400	119.171	54160300	119.171	46311600		118.141	32149.1	118.177	387910		17.4	425.021	17.4	643.033	17.4	471.725
1577.49	98.3476	2252.45	98.2779	881.792	98.153		118.586	55679700	119.317	57055000	119.317	46149000		118.148	773.5	118.185	491246		17.43	443.469	17.43	656.161	17.43	481.779
1579.41	98.2978	2256.31	98.2805	882.274	98.1946		118.732	54649000	119.463	60759900	119.463	45388600		118.156	-30602.3	118.192	89332		17.46	454.247	17.46	664.643	17.46	494.615
1581.34	98.2449	2260.16	98.2842	882.756	98.2361		118.878	52803300	119.609	65170400	119.609	45483400		118.163	-61977.9	118.199	49388		17.49	480.949	17.49	681.042	17.49	497.867
1583.27	98.191	2264.02	98.2825	883.238	98.2764		119.024	51482200	119.755	70628100	119.755	46029500		118.17	-93353.5	118.206	94280.8		17.52	506.823	17.52	697.986	17.52	516.359
1585.2	98.1412	2267.88	98.2742	883.72	98.3141		119.171	51663900	119.901	76074300	119.901	46033400		118.177	72980.5	118.213	139174		17.55	530.678	17.55	721.545	17.55	526.124
1587.13	98.1048	2271.73	98.2642	884.202	98.3482		119.317	53715100	120.048	81240400	120.048	46990500		118.185	239315	118.221	206689		17.58	567.061	17.58	738.326	17.58	538.014
1589.06	98.0901	2275.59	98.2589	884.684	98.3778		119.463	58064800	120.194	86420800	120.194	48414500		118.192	130574	118.228	274205		17.61	607.247	17.61	766.291	17.61	557.674
1590.98	98.0889	2279.45	98.2599	885.166	98.4022		119.609	63464500	120.34	91246500	120.34	47939500		118.199	21833.9	118.235	-108856		17.64	653.625	17.64	787.028	17.64	581.963
1592.91	98.1002	2283.3	98.2618	885.648	98.4207		119.755	66849600	120.486	97146300	120.486	46695800		118.206	-8252.38	118.242	-491917		17.67	718.487	17.67	804.825	17.67	597.669
1594.84	98.1181	2287.16	98.2589	886.131	98.4331		119.901	69424300	120.632	103621000	120.632	45772100		118.213	-38338.6	118.25	-452680		17.7	798.538	17.7	840.459	17.7	627.093
1596.77	98.1317	2291.02	98.2532	886.613	98.4391		120.048	73207000	120.778	108227000	120.778	45585300		118.221	14097.4	118.257	-413443		17.73	892.515	17.73	867.149	17.73	665.669
1598.7	98.1341	2294.88	98.2516	887.095	98.439		120.194	77902200	120.925	109975000	120.925	45272000		118.228	66533.5	118.264	-170598		17.76	991.536	17.76	898.424	17.76	716.333
1600.63	98.1148	2298.73	98.2557	887.577	98.4327		120.34	82222600	121.071	108352000	121.071	44978500		118.235	158512	118.271	72246.8		17.79	1123.19	17.79	946.065	17.79	771.902
1602.56	98.0643	2302.59	98.2631	888.059	98.4205		120.486	87306500	121.217	103830000	121.217	45003700		118.242	250489	118.278	201976		17.82	1235.79	17.82	990.051	17.82	837.359
1604.48	97.9813	2306.45	98.2758	888.541	98.4023		120.632	92470400	121.363	98486700	121.363	45040800		118.25	-42636.8	118.286	331706		17.85	1358.11	17.85	1035.46	17.85	900.406
1606.41	97.8683	2310.3	98.2861	889.023	98.3781		120.778	95308000	121.509	93482900	121.509	45198600		118.257	-335763	118.293	312500		17.88	1473.38	17.88	1082.53	17.88	959.268
1608.34	97.726	2314.16	98.2907	889.505	98.3476		120.925	97772400	121.656	88251300	121.656	44678600		118.264	-161692	118.3	-68676.4		17.91	1565.35	17.91	1110.69	17.91	999.319
1610.27	97.5624	2318.02	98.2925	889.987	98.3103		121.071	99510500	121.802	82378200	121.802	43717000		118.271	12378.2	118.307	-283950		17.94	1610.28	17.94	1118.05	17.94	1012.14
1612.2	97.3946	2321.87	98.2968	890.47	98.2659		121.217	96819100	121.948	75878900	121.948	43088900		118.278	-88625.8	118.315	104061		17.97	1603.23	17.97	1121.78	17.97	990.494
1614.13	97.2398	2325.73	98.302	890.952	98.2141		121.363	90141300	122.094	69814600	122.094	43059000		118.286	-189630	118.322	157437		18	1545.09	18	1113.56	18	951.536
1616.06	97.1108	2329.59	98.3096	891.434	98.1551		121.509	82659300	122.24	65276100	122.24	42770100		118.293	-197796	118.329	210813		18.03	1426.91	18.03	1082.39	18.03	893.387
1617.98	97.0213	2333.45	98.3121	891.916	98.0895		121.656	76289300	122.386	62123600	122.386	42831000		118.3	-205962	118.336	633701		18.06	1273.32	18.06	1043.72	18.06	818.315
1619.91	96.9822	2337.3	98.3046	892.398	98.0184		121.802	70383700	122.533	59347100	122.533	43884900		118.307	-214128	118.343	211992		18.09	1109.5	18.09	993.224	18.09	741.207
1621.84	96.9905	2341.16	98.2961	892.88	97.9437		121.948	65364900	122.679	57173700	122.679	45106900		118.315	-222295	118.351	-360538		18.12	938.068	18.12	938.783	18.12	678.168
1623.77	97.0406	2345.02	98.2922	893.362	97.8679		122.094	60622800	122.825	55565400	122.825	45975500		118.322	-120001	118.358	-329785		18.15	804.848	18.15	889.704	18.15	628.284
1625.7	97.1228	2348.87	98.288	893.844	97.7942		122.24	55760600	122.971	53745500	122.971	45653400		118.329	-17708.1	118.365	-65259.4		18.18	704.52	18.18	846.485	18.18	589.422
1627.63	97.2227	2352.73	98.283	894.327	97.7263		122.386	51173400	123.117	52221800	123.117	44926600		118.336	-190489	118.372	199266		18.21	638.138	18.21	791.366	18.21	559.937
1629.55	97.3341	2356.59	98.2776	894.809	97.668		122.533	49363600	123.264	51520400	123.264	44711100		118.343	-363270	118.38	615555		18.24	580.056	18.24	760.702	18.24	539.811
1631.48	97.4508	2360.44	98.2773	895.291	97.6229		122.679	49112500	123.41	51472400	123.41	44687700		118.351	-266135	118.387	428561		18.27	547.622	18.27	736.294	18.27	533.343
1633.41	97.5636	2364.3	98.2827	895.773	97.5942		122.825	49518200	123.556	52248500	123.556	45265200		118.358	-168999	118.394	60581.7		18.3	532.124	18.3	730.737	18.3	528.723
1635.34	97.662	2368.16	98.2925	896.255	97.584		122.971	50286100	123.702	53550400	123.702	46256700		118.365	10659	118.401	-307398		18.33	514.748	18.33	724.054	18.33	527.697
1637.27	97.7432	2372.01	98.2981	896.737	97.5936		123.117	49296200	123.848	54594400	123.848	47776400		118.372	190317	118.408	-420867		18.36	496.841	18.36	718.592	18.36	525.814
1639.2	97.8153	2375.87	98.2929	897.219	97.623		123.264	46881800	123.994	55668800	123.994	48559500		118.38	276278	118.416	-172366		18.39	487.096	18.39	712.76	18.39	526.972
1641.12	97.8792	2379.73	98.2808	897.701	97.6709		123.41	47506800	124.141	57786100	124.141	48728100		118.387	362239	118.423	302366		18.42	485.753	18.42	716.709	18.42	530.303
1643.05	97.9354	2383.59	98.2752	898.183	97.7351		123.556	50232300	124.287	61649000	124.287	50345100		118.394	393184	118.43	173815		18.45	483.242	18.45	719.678	18.45	529.576
1644.98	97.9877	2387.44	98.2741	898.666	97.8126		123.702	53195700	124.433	67069600	124.433	53781300		118.401	94041	118.437	-44285.9		18.48	483.615	18.48	726.231	18.48	528.66
1646.91	98.0379	2391.3	98.2711	899.148	97.8999		123.848	57928400	124.579	74025300	124.579	57995000		118.408	-291063	118.445	-262387		18.51	481.114	18.51	730.284	18.51	529.895
1648.84	98.0847	2395.16	98.2623	899.63	97.9933		123.994	64320700	124.725	82800500	124.725	62755900		118.416	-126019	118.452	-337208		18.54	479.737	18.54	742.219	18.54	532.037
1650.77	98.1314	2399.01	98.245	900.112	98.0892		124.141	72896900	124.871	92906600	124.871	69338500		118.423	121548	118.459	-412029		18.57	484.643	18.57	740.592	18.57	534.422
1652.7	98.1731	2402.87	98.2251	900.594	98.1846		124.287	85884400	125.018	101531000	125.018	76654500		118.43	-181034	118.466	-204062		18.6	498.168	18.6	745.261	18.6	544.294
1654.62	98.2097	2406.73	98.218	901.076	98.2768		124.433	106225000	125.164	106589000	125.164	84730100		118.437	-299659	118.473	3906.13		18.63	511.149	18.63	749.667	18.63	555.091
1656.55	98.2524	2410.58	98.2222	901.558	98.3638		124.579	136306000	125.31	107773000	125.31	92734300		118.445	-88195.9	118.481	121381		18.66	526.002	18.66	758.331	18.66	563.524
1658.48	98.2964	2414.44	98.2292	902.04	98.4443		124.725	177318000	125.456	106254000	125.456	99216600		118.452	-96792	118.488	238857		18.69	549.918	18.69	768.016	18.69	573.786
1660.41	98.3433	2418.3	98.2325	902.523	98.5175		124.871	227055000	125.602	103742000	125.602	104166000		118.459	-105388	118.495	-15653.5		18.72	577.48	18.72	770.152	18.72	577.338
1662.34	98.3915	2422.16	98.2285	903.005	98.5833		125.018	275272000	125.749	102755000	125.749	109325000		118.466	25272.4	118.502	-270164		18.75	598.026	18.75	775.739	18.75	585.469
1664.27	98.443	2426.01	98.2199	903.487	98.6418		125.164	305416000	125.895	104045000	125.895	116023000		118.473	155933	118.51	-343689		18.78	619.019	18.78	782.345	18.78	593.382
1666.19	98.502	2429.87	98.2147	903.969	98.6934		125.31	308809000	126.041	107492000	126.041	123885000		118.481	286593	118.517	-417214		18.81	642.056	18.81	793.466	18.81	594.506
1668.12	98.5608	2433.72	98.2177	904.451	98.7386		125.456	290034000	126.187	112770000	126.187	132481000		118.488	417253	118.524	-77867.1		18.84	674.499	18.84	804.674	18.84	594.058
1670.05	98.6135	2437.58	98.225	904.933	98.7777		125.602	262900000	126.333	118413000	126.333	144189000		118.495	154643	118.531	261480		18.87	699.389	18.87	812.608	18.87	599.256
1671.98	98.663	2441.44	98.2284	905.415	98.8109		125.749	243708000	126.479	122212000	126.479	160050000		118.502	-107967	118.538	419842		18.9	725.779	18.9	812.802	18.9	612.473
1673.91	98.707	2445.3	98.2245	905.897	98.8383		125.895	240277000	126.626	124154000	126.626	178281000		118.51	-95502.6	118.546	578203		18.93	749.459	18.93	830.205	18.93	615.2
1675.84	98.7477	2449.15	98.2178	906.38	98.8599		126.041	251474000	126.772	124506000	126.772	198132000		118.517	-83038.3	118.553	165331		18.96	763.93	18.96	849.494	18.96	623.298
1677.77	98.7886	2453.01	98.215	906.862	98.8759		126.187	273510000	126.918	124762000	126.918	219690000		118.524	-521008	118.56	-247540		18.99	776.41	18.99	867.956	18.99	631.016
1679.69	98.8239	2456.87	98.2172	907.344	98.8863		126.333	298277000	127.064	125807000	127.064	241187000		118.531	-958979	118.567	3199.13		19.02	769.117	19.02	871.723	19.02	628.608
1681.62	98.8554	2460.72	98.2204	907.826	98.8912		126.479	315727000	127.21	127866000	127.21	262636000		118.538	-571725	118.575	253939		19.05	746.084	19.05	871.072	19.05	629.124
1683.55	98.8838	2464.58	98.2194	908.308	98.8909		126.626	317362000	127.356	131629000	127.356	283600000		118.546	-184472	118.582	25822.2		19.08	724.21	19.08	868.737	19.08	621.956
1685.48	98.9054	2468.44	98.2129	908.79	98.8856		126.772	302166000	127.503	137453000	127.503	301959000		118.553	-244215	118.589	-202294		19.11	691.844	19.11	863.499	19.11	610.928
1687.41	98.9295	2472.3	98.2058	909.272	98.876		126.918	277184000	127.649	146455000	127.649	315778000		118.56	-303957	118.596	-128769		19.14	663.165	19.14	854.443	19.14	594.366
1689.34	98.9525	2476.15	98.2034	909.754	98.8626		127.064	251425000	127.795	158336000	127.795	324845000		118.567	117680	118.603	-55243.9		19.17	631.459	19.17	842.296	19.17	580.559
1691.27	98.9725	2480.01	98.2053	910.236	98.846		127.21	232953000	127.941	170379000	127.941	328681000		118.575	209228	118.611	2020.88		19.2	597.953	19.2	828.883	19.2	568.907
1693.19	98.9918	2483.86	98.2066	910.718	98.8268		127.356	226279000	128.087	181588000	128.087	326235000		118.582	-56820.2	118.618	59285.6		19.23	583.576	19.23	817.317	19.23	565.124
1695.12	99.0062	2487.72	98.2035	911.201	98.8056		127.503	233836000	128.234	191329000	128.234	318514000		118.589	7220.5	118.625	116550		19.26	566.965	19.26	809.662	19.26	567.019
1697.05	99.0143	2491.58	98.1969	911.683	98.7827		127.649	255205000	128.38	199124000	128.38	307574000		118.596	366966	118.632	173815		19.29	561.473	19.29	811.921	19.29	564.599
1698.98	99.0218	2495.44	98.1913	912.165	98.7581		127.795	290119000	128.526	207686000	128.526	295510000		118.603	396623	118.64	166981		19.32	550.643	19.32	808.056	19.32	572.177
1700.91	99.026	2499.29	98.1899	912.647	98.7317		127.941	335201000	128.672	222481000	128.672	283422000		118.611	28710.8	118.647	160147		19.35	546.273	19.35	809.55	19.35	572.991
1702.84	99.0346	2503.15	98.1911	913.129	98.7032		128.087	379276000	128.818	249740000	128.818	269590000		118.618	320977	118.654	221182		19.38	550.417	19.38	820.818	19.38	576.613
1704.77	99.0469	2507.01	98.1913	913.611	98.6728		128.234	407171000	128.964	293553000	128.964	252831000		118.625	468830	118.661	-79752.3		19.41	545.441	19.41	830.874	19.41	585.165
1706.69	99.0567	2510.86	98.1885	914.093	98.6406		128.38	409349000	129.111	353250000	129.111	232312000		118.632	-43496.3	118.668	-729460		19.44	547.788	19.44	835.207	19.44	582.149
1708.62	99.0643	2514.72	98.1845	914.575	98.6073		128.526	386157000	129.257	420163000	129.257	208057000		118.64	-74442.1	118.676	-655228		19.47	554.688	19.47	838.681	19.47	590.769
1710.55	99.072	2518.58	98.182	915.058	98.5741		128.672	352936000	129.403	466824000	129.403	181979000		118.647	554791	118.683	-264272		19.5	550.925	19.5	847.695	19.5	599.394
1712.48	99.0805	2522.43	98.1821	915.54	98.5427		128.818	327771000	129.549	460206000	129.549	156633000		118.654	496337	118.69	-235286		19.53	561.117	19.53	845.431	19.53	605.622
1714.41	99.0903	2526.29	98.1827	916.022	98.5151		128.964	322226000	129.695	399614000	129.695	134597000		118.661	437884	118.697	-244006		19.56	566.368	19.56	849.632	19.56	605.103
1716.34	99.0968	2530.15	98.182	916.504	98.4934		129.111	343930000	129.841	315130000	129.841	116864000		118.668	180861	118.705	-252725		19.59	584.117	19.59	843.413	19.59	607.984
1718.26	99.1005	2534.01	98.1797	916.986	98.4801		129.257	390411000	129.988	237013000	129.988	103440000		118.676	-76161.4	118.712	-103082		19.62	597.517	19.62	836.83	19.62	617.238
1720.19	99.1076	2537.86	98.177	917.468	98.4771		129.403	432793000	130.134	179954000	130.134	93223300		118.683	51920.1	118.719	46560.1		19.65	612.1	19.65	846.886	19.65	616.897
1722.12	99.116	2541.72	98.1747	917.95	98.4856		129.549	427117000	130.28	142381000	130.28	84824100		118.69	180002	118.726	-170598		19.68	625.513	19.68	846.193	19.68	629.261
1724.05	99.1232	2545.58	98.1727	918.432	98.5062		129.695	370848000	130.426	118595000	130.426	78110200		118.697	213526	118.733	-387757		19.71	642.226	19.71	849.389	19.71	631.42
1725.98	99.1319	2549.43	98.1705	918.914	98.5387		129.841	295419000	130.572	103857000	130.572	72745100		118.705	247051	118.741	-182617		19.74	656.392	19.74	843.338	19.74	639.268
1727.91	99.1431	2553.29	98.1683	919.397	98.5819		129.988	228440000	130.719	95366300	130.719	68877300		118.712	115531	118.748	22523		19.77	688.48	19.77	853.198	19.77	661.156
1729.84	99.1575	2557.15	98.1664	919.879	98.6337		130.134	180241000	130.865	91064400	130.865	65882300		118.719	-15988.9	118.755	131515		19.8	712.51	19.8	879.359	19.8	676.424
1731.76	99.1712	2561	98.1651	920.361	98.6917		130.28	148143000	131.011	88924700	131.011	64356100		118.726	-75086.9	118.762	240506		19.83	755.214	19.83	896.331	19.83	689.48
1733.69	99.1815	2564.86	98.1632	920.843	98.7531		130.426	127656000	131.157	89081100	131.157	64550700		118.733	-134185	118.77	259005		19.86	803.923	19.86	922.11	19.86	695.921
1735.62	99.1898	2568.72	98.1602	921.325	98.8154		130.572	115717000	131.303	91271500	131.303	64895800		118.741	-110761	118.777	277504		19.89	853.846	19.89	941.429	19.89	712.175
1737.55	99.2009	2572.57	98.157	921.807	98.8761		130.719	108129000	131.449	93561100	131.449	63572300		118.748	-87336.2	118.784	-33916.9		19.92	905.965	19.92	974.287	19.92	735.324
1739.48	99.2097	2576.43	98.1553	922.289	98.9337		130.865	102265000	131.596	95994900	131.596	61739100		118.755	16891.1	118.791	-345338		19.95	948.571	19.95	1013.48	19.95	746.329
1741.4	99.2151	2580.29	98.1551	922.771	98.9868		131.011	97739400	131.742	99040600	131.742	60722400		118.762	121119	118.798	-113805		19.98	1002.16	19.98	1028.34	19.98	755.741
1743.33	99.2189	2584.15	98.1553	923.254	99.0346		131.157	94862200	131.888	102781000	131.888	61018100		118.77	-49728.5	118.806	117729		20.01	1051.64	20.01	1042.91	20.01	760.713
1745.26	99.221	2588	98.1531	923.736	99.0769		131.303	94868200	132.034	106625000	132.034	62095200		118.777	-220575	118.813	-127709		20.04	1092.57	20.04	1045.95	20.04	777.835
1747.19	99.2233	2591.86	98.148	924.218	99.1135		131.449	97679100	132.18	108662000	132.18	62998300		118.784	-87981	118.82	-373146		20.07	1142.8	20.07	1061.02	20.07	786.552
1749.12	99.2239	2595.72	98.1428	924.7	99.1443		131.596	101355000	132.326	108817000	132.326	63791400		118.791	44613.5	118.827	-437598		20.1	1168.9	20.1	1064.16	20.1	799.065
1751.05	99.2233	2599.57	98.1412	925.182	99.1694		131.742	105827000	132.473	108149000	132.473	65840400		118.798	-97866.5	118.835	-502051		20.13	1181.61	20.13	1057.41	20.13	811.035
1752.98	99.2248	2603.43	98.1429	925.664	99.1891		131.888	112074000	132.619	107627000	132.619	68925200		118.806	-240346	118.842	-197699		20.16	1166.69	20.16	1053.32	20.16	810.114
1754.9	99.2286	2607.29	98.144	926.146	99.2039		132.034	119168000	132.765	108472000	132.765	72474200		118.813	-210905	118.849	106653		20.19	1129.31	20.19	1044.11	20.19	800.492
1756.83	99.232	2611.14	98.1411	926.628	99.2142		132.18	126231000	132.911	110740000	132.911	77587300		118.82	-181463	118.856	86739.7		20.22	1073.2	20.22	1038.44	20.22	801.385
1758.76	99.2356	2615	98.1358	927.111	99.2209		132.326	133425000	133.057	114337000	133.057	83926000		118.827	13022.9	118.863	66826.6		20.25	998.093	20.25	1025.78	20.25	784.676
1760.69	99.2398	2618.86	98.1329	927.593	99.2248		132.473	142248000	133.204	118055000	133.204	91832200		118.835	207509	118.871	288227		20.28	936.38	20.28	1000.29	20.28	773.932
1762.62	99.2451	2622.72	98.1354	928.075	99.2269		132.619	154317000	133.35	122549000	133.35	101438000		118.842	45258.2	118.878	147657		20.31	878.049	20.31	980.31	20.31	768.618
1764.55	99.2532	2626.57	98.1407	928.557	99.2281		132.765	169916000	133.496	128206000	133.496	113192000		118.849	-116993	118.885	-317177		20.34	841.303	20.34	956.068	20.34	757.858
1766.47	99.2587	2630.43	98.1427	929.039	99.2294		132.911	187831000	133.642	134213000	133.642	127016000		118.856	215890	118.892	-420042		20.37	808.851	20.37	944.562	20.37	739.587
1768.4	99.2621	2634.29	98.1381	929.521	99.2319		133.057	210303000	133.788	138799000	133.788	141925000		118.863	548774	118.9	-355118		20.4	796.58	20.4	929.254	20.4	740.765
1770.33	99.2642	2638.14	98.1303	930.003	99.2362		133.204	239533000	133.934	141052000	133.934	156624000		118.871	709735	118.907	-652164		20.43	795.557	20.43	943.96	20.43	755.394
1772.26	99.2625	2642	98.1252	930.485	99.243		133.35	276001000	134.081	141395000	134.081	168591000		118.878	870697	118.914	-722979		20.46	800.774	20.46	950.086	20.46	751.336
1774.19	99.2589	2645.86	98.1254	930.967	99.2524		133.496	317071000	134.227	139489000	134.227	175089000		118.885	1059170	118.921	-431825		20.49	825.76	20.49	966.429	20.49	752.322
1776.12	99.2567	2649.71	98.1271	931.449	99.2644		133.642	359276000	134.373	134581000	134.373	175733000		118.892	587456	118.928	-314114		20.52	848.382	20.52	989.252	20.52	776.888
1778.05	99.2568	2653.57	98.1241	931.932	99.2785		133.788	397380000	134.519	125817000	134.519	170448000		118.9	-174801	118.936	165567		20.55	886.758	20.55	1011.4	20.55	803.625
1779.97	99.2591	2657.43	98.1145	932.414	99.2941		133.934	429981000	134.665	112822000	134.665	158989000		118.907	-276880	118.943	592461		20.58	930.76	20.58	1037.34	20.58	838.914
1781.9	99.2625	2661.28	98.1032	932.896	99.3105		134.081	457385000	134.811	97868500	134.811	142943000		118.914	315605	118.95	295414		20.61	992.611	20.61	1083.01	20.61	886.991
1783.83	99.2668	2665.14	98.0972	933.378	99.3268		134.227	474800000	134.958	83669400	134.958	124309000		118.921	247911	118.957	5673.5		20.64	1065.56	20.64	1139.94	20.64	944.138
1785.76	99.2722	2669	98.0983	933.86	99.3424		134.373	474268000	135.104	72274500	135.104	106367000		118.928	8295.13	118.965	77902.6		20.67	1142.08	20.67	1195.98	20.67	1004.1
1787.69	99.2796	2672.86	98.1005	934.342	99.3565		134.519	449815000	135.25	64120600	135.25	90338000		118.936	98768.8	118.972	300952		20.7	1267.99	20.7	1258.72	20.7	1079.77
1789.62	99.2872	2676.71	98.0959	934.824	99.3686		134.665	403834000	135.396	57953200	135.396	76788700		118.943	127351	118.979	524002		20.73	1425.1	20.73	1335.69	20.73	1159.17
1791.55	99.2924	2680.57	98.0837	935.307	99.378		134.811	345009000	135.542	53043000	135.542	66373500		118.95	155933	118.986	324754		20.76	1604.45	20.76	1414.61	20.76	1229
1793.47	99.2938	2684.43	98.0709	935.789	99.3842		134.958	283955000	135.689	49679800	135.689	58491200		118.957	-129672	118.993	-236465		20.79	1824.62	20.79	1510.65	20.79	1310.17
1795.4	99.2944	2688.28	98.0645	936.271	99.3869		135.104	231548000	135.835	48218300	135.835	52690000		118.965	-415277	119.001	-578993		20.82	2053.06	20.82	1607.66	20.82	1413.78
1797.33	99.2939	2692.14	98.0639	936.753	99.3859		135.25	192161000	135.981	48115200	135.981	47505500		118.972	-315777	119.008	-197581		20.85	2299.83	20.85	1697.29	20.85	1501.97
1799.26	99.2911	2696	98.0611	937.235	99.3811		135.396	162107000	136.127	48612500	136.127	42385300		118.979	-216277	119.015	98051.3		20.88	2538.69	20.88	1783.55	20.88	1622.2
1801.19	99.2888	2699.85	98.0497	937.717	99.3727		135.542	139032000	136.273	49153000	136.273	38780200		118.986	7005.63	119.022	393684		20.91	2790.85	20.91	1879.83	20.91	1747.37
1803.12	99.2878	2703.71	98.0316	938.199	99.3611		135.689	122462000	136.419	49634000	136.419	37298000		118.993	230289	119.03	191607		20.94	2999.56	20.94	1963.06	20.94	1860.69
1805.05	99.2879	2707.57	98.0154	938.681	99.3469		135.835	111050000	136.566	50816500	136.566	37349700		119.001	68467.6	119.037	-10469		20.97	3174.44	20.97	2016.38	20.97	1968.2
1806.97	99.2892	2711.43	98.0069	939.163	99.3304		135.981	101610000	136.712	53818800	136.712	37956500		119.008	-93353.5	119.044	-69265.6		21	3321.7	21	2038.2	21	2039.1
1808.9	99.2913	2715.28	98.0034	939.645	99.3124		136.127	95062000	136.858	59141800	136.858	39215000		119.015	97264.5	119.051	-128062		21.03	3391.72	21.03	2028.85	21.03	2065.73
1810.83	99.2943	2719.14	97.9966	940.128	99.2935		136.273	93291400	137.004	66199600	137.004	42006800		119.022	287882	119.058	114783		21.06	3359.66	21.06	2026.81	21.06	2023.78
1812.76	99.2987	2722.99	97.9826	940.61	99.2742		136.419	94233900	137.15	75092200	137.15	46966400		119.03	86519.4	119.066	357628		21.09	3224.87	21.09	1975.03	21.09	1928.11
1814.69	99.3065	2726.85	97.9663	941.092	99.2551		136.566	97135800	137.296	85688300	137.296	53689300		119.037	215246	119.073	478874		21.12	2972.92	21.12	1890.34	21.12	1791.73
1816.62	99.3147	2730.71	97.9565	941.574	99.2366		136.712	104631000	137.443	98266000	137.443	61572600		119.044	541682	119.08	600120		21.15	2656.24	21.15	1772.5	21.15	1593.81
1818.54	99.321	2734.57	97.9571	942.056	99.2189		136.858	116721000	137.589	112745000	137.589	69101000		119.051	207939	119.087	419724		21.18	2276.12	21.18	1638.87	21.18	1404.66
1820.47	99.3273	2738.42	97.9626	942.538	99.2017		137.004	133386000	137.735	129263000	137.735	75006000		119.058	163025	119.095	239328		21.21	1918.7	21.21	1506.65	21.21	1207.77
1822.4	99.334	2742.28	97.9638	943.02	99.1845		137.15	159975000	137.881	149494000	137.881	80280000		119.066	448199	119.102	322869		21.24	1574.36	21.24	1367.55	21.24	1044.6
1824.33	99.3388	2746.14	97.9575	943.502	99.1664		137.296	197107000	138.027	174771000	138.027	84693300		119.073	252853	119.109	406409		21.27	1290.67	21.27	1243.79	21.27	933.352
1826.26	99.3419	2749.99	97.9499	943.985	99.1466		137.443	238432000	138.174	206131000	138.174	88428300		119.08	57507.6	119.116	188308		21.3	1095.86	21.3	1123.89	21.3	850.706
1828.19	99.3452	2753.85	97.9489	944.467	99.1236		137.589	278312000	138.32	239304000	138.32	92328900		119.087	47837	119.123	-29792.9		21.33	957.818	21.33	1033.24	21.33	799.988
1830.12	99.3478	2757.71	97.9551	944.949	99.0964		137.735	311997000	138.466	261784000	138.466	95878800		119.095	38166.4	119.131	103707		21.36	869.548	21.36	984.692	21.36	753.093
1832.04	99.3511	2761.57	97.9603	945.431	99.0641		137.881	334309000	138.612	260461000	138.612	97765200		119.102	74914.6	119.138	237207		21.39	805.119	21.39	934.972	21.39	735.27
1833.97	99.3553	2765.42	97.9564	945.913	99.026		138.027	345520000	138.758	234517000	138.758	96941100		119.109	111663	119.145	69065.4		21.42	750.942	21.42	898.501	21.42	717.431
1835.9	99.3585	2769.28	97.9426	946.395	98.9819		138.174	350487000	138.904	194380000	138.904	93587900		119.116	-16633.6	119.152	-99076.3		21.45	712.832	21.45	887.324	21.45	697.643
1837.83	99.3606	2773.14	97.927	946.877	98.9321		138.32	355106000	139.051	152492000	139.051	87684900		119.123	-144930	119.16	-131479		21.48	676.858	21.48	874.709	21.48	689.054
1839.76	99.3629	2776.99	97.9184	947.359	98.8775		138.466	355753000	139.197	115766000	139.197	79410800		119.131	-92708.9	119.167	-163882		21.51	663.079	21.51	862.434	21.51	680.925
1841.69	99.3645	2780.85	97.9156	947.841	98.82		138.612	341715000	139.343	86171600	139.343	69131500		119.138	-40487.6	119.174	-15300		21.54	657.559	21.54	849.681	21.54	674.984
1843.61	99.363	2784.71	97.9104	948.324	98.7618		138.758	305821000	139.489	64138100	139.489	58699500		119.145	11733.5	119.181	133282		21.57	646.608	21.57	847.322	21.57	673.765
1845.54	99.3605	2788.56	97.896	948.806	98.7057		138.904	256074000	139.635	48792900	139.635	48293000		119.152	63954.6	119.188	93338.1		21.6	649.758	21.6	848.224	21.6	675.676
1847.47	99.36	2792.42	97.8742	949.288	98.6548		139.051	206105000	139.781	38726200	139.781	37857000		119.16	267467	119.196	53394.3		21.63	647.431	21.63	847.494	21.63	665.748
1849.4	99.3601	2796.28	97.8536	949.77	98.6119		139.197	164557000	139.928	31390000	139.928	29386900		119.167	470979	119.203	194435		21.66	645.713	21.66	843.221	21.66	664.86
1851.33	99.3604	2800.13	97.8405	950.252	98.5794		139.343	132303000	140.074	26277900	140.074	23476900		119.174	69327.2	119.21	335476		21.69	641.445	21.69	852.706	21.69	664.415
1853.26	99.3613	2803.99	97.8315	950.734	98.5585		139.489	107973000	140.22	23311300	140.22	19884300		119.181	-332324	119.217	88153.6		21.72	636.224	21.72	853.196	21.72	656.818
1855.18	99.3637	2807.85	97.8176	951.216	98.5497		139.635	89900500	140.366	20763200	140.366	18436600		119.188	-188985	119.225	-159169		21.75	645.592	21.75	871.688	21.75	656.627
1857.11	99.3672	2811.7	97.7946	951.698	98.5523		139.781	75898500	140.512	17359100	140.512	18363600		119.196	-45645.4	119.232	-406491		21.78	652.112	21.78	880.879	21.78	661.653
1859.04	99.373	2815.56	97.7676	952.181	98.5646		139.928	65330900	140.659	14583100	140.659	18539500		119.203	97694.3	119.239	-653814		21.81	656.24	21.81	881.809	21.81	651.336
1860.97	99.38	2819.42	97.7448	952.663	98.5841		140.074	58064800	140.805	13057300	140.805	18575300		119.21	241034	119.246	-465170		21.84	659.016	21.84	880.993	21.84	643.217
1862.9	99.3856	2823.28	97.7273	953.145	98.608		140.22	53651400	140.951	11516800	140.951	17869100		119.217	150560	119.253	-276526		21.87	648.403	21.87	880.515	21.87	634.016
1864.83	99.3891	2827.13	97.7064	953.627	98.6335		140.366	49581300	141.097	10249400	141.097	17084200		119.225	60086.4	119.261	-268867		21.9	623.324	21.9	873.494	21.9	623.11
1866.76	99.3895	2830.99	97.6729	954.109	98.6579		140.512	44872500	141.243	9575310	141.243	17138700		119.232	-30387.3	119.268	-261209		21.93	592.033	21.93	862.972	21.93	611.695
1868.68	99.3851	2834.85	97.6269	954.591	98.679		140.659	40123300	141.389	9507920	141.389	17230700		119.239	-120861	119.275	-112155		21.96	563.207	21.96	843.387	21.96	609.835
1870.61	99.3787	2838.7	97.5773	955.073	98.6953		140.805	37417300	141.536	10299400	141.536	17464200		119.246	-65201.4	119.282	36898.1		21.99	535.639	21.99	832.198	21.99	597.366
1872.54	99.3748	2842.56	97.5329	955.555	98.7061		140.951	36680600	141.682	12368700	141.682	18422200		119.253	-9541.75	119.29	95459		22.02	518.529	22.02	816.385	22.02	589.098
1874.47	99.3736	2846.42	97.4957	956.038	98.7111		141.097	36593700	141.828	15147600	141.828	20267600		119.261	-228957	119.297	154020		22.05	511.865	22.05	817.371	22.05	587.357
1876.4	99.3734	2850.27	97.4613	956.52	98.7107		141.243	34961500	141.974	17722000	141.974	23010700		119.268	-448372	119.304	111484		22.08	504.31	22.08	822.932	22.08	587.737
1878.33	99.3735	2854.13	97.423	957.002	98.7056		141.389	33085300	142.12	18955300	142.12	25919300		119.275	-126234	119.311	68947.6		22.11	505.107	22.11	815.508	22.11	589.541
1880.26	99.3737	2857.99	97.3805	957.484	98.6964		141.536	31849000	142.266	19304000	142.266	28521800		119.282	195904	119.318	207396		22.14	506.044	22.14	806.522	22.14	602.494
1882.18	99.374	2861.84	97.3419	957.966	98.684		141.682	28817900	142.413	20338500	142.413	32005300		119.29	-87121.4	119.326	345845		22.17	506.331	22.17	801.329	22.17	601.065
1884.11	99.3748	2865.7	97.3155	958.448	98.6687		141.828	26361000	142.559	22547000	142.559	37582400		119.297	-370147	119.333	259948		22.2	505.758	22.2	800.592	22.2	604.97
1886.04	99.3764	2869.56	97.3024	958.93	98.6508		141.974	27223500	142.705	26094100	142.705	44213500		119.304	-369932	119.34	174051		22.23	504.932	22.23	802.469	22.23	606.219
1887.97	99.379	2873.42	97.2949	959.412	98.6306		142.12	30958200	142.851	30145500	142.851	51005300		119.311	-369717	119.347	88153.6		22.26	500.098	22.26	796.725	22.26	599.786
1889.9	99.3802	2877.27	97.2847	959.894	98.6081		142.266	33887800	142.997	35097800	142.997	58710800		119.318	-678961	119.355	2256.5		22.29	495.883	22.29	791.245	22.29	587.301
1891.83	99.3795	2881.13	97.2708	960.377	98.5834		142.413	36055300	143.144	41620700	143.144	67817700		119.326	-328026	119.362	-153867		22.32	492.583	22.32	791.448	22.32	582.578
1893.75	99.3768	2884.99	97.2621	960.859	98.5567		142.559	40578000	143.29	51365600	143.29	78262200		119.333	212022	119.369	-309990		22.35	487.312	22.35	798.128	22.35	569.916
1895.68	99.3714	2888.84	97.2665	961.341	98.5281		142.705	49349900	143.436	65120500	143.436	89281600		119.34	421981	119.376	-164471		22.38	483.58	22.38	800.345	22.38	564.979
1897.61	99.366	2892.7	97.2792	961.823	98.498		142.851	60495300	143.582	81833400	143.582	100122000		119.347	253713	119.383	-18952.6		22.41	479.319	22.41	800.427	22.41	568.52
1899.54	99.3627	2896.56	97.2886	962.305	98.4668		142.997	72532900	143.728	99527100	143.728	110353000		119.355	85444.9	119.391	115254		22.44	481.834	22.44	800.723	22.44	568.622
1901.47	99.3606	2900.41	97.2887	962.787	98.4347		143.144	91048400	143.874	115797000	143.874	119139000		119.362	-24370	119.398	249461		22.47	489.147	22.47	805.24	22.47	566.965
1903.4	99.3595	2904.27	97.2827	963.269	98.4025		143.29	120339000	144.021	129778000	144.021	126850000		119.369	-134185	119.405	-38630.1		22.5	494.266	22.5	809.135	22.5	571.289
1905.33	99.3587	2908.13	97.2774	963.751	98.3706		143.436	162817000	144.167	140127000	144.167	134384000		119.376	-718503	119.412	-326721		22.53	491.883	22.53	809.93	22.53	566.869
1907.25	99.3574	2911.99	97.2772	964.234	98.3396		143.582	222718000	144.313	146857000	144.313	141482000		119.383	-642643	119.42	-382337		22.56	490.336	22.56	818.177	22.56	555.051
1909.18	99.3548	2915.84	97.2824	964.716	98.3103		143.728	293491000	144.459	151643000	144.459	147480000		119.391	-336408	119.427	-437952		22.59	488.823	22.59	809.62	22.59	544.8
1911.11	99.3518	2919.7	97.29	965.198	98.2832		143.874	354028000	144.605	156591000	144.605	152851000		119.398	-360262	119.434	-297500		22.62	483.207	22.62	804.028	22.62	542.739
1913.04	99.3497	2923.56	97.3009	965.68	98.2586		144.021	381439000	144.751	163601000	144.751	157837000		119.405	-239702	119.441	204922		22.65	466.923	22.65	800.212	22.65	540.121
1914.97	99.3483	2927.41	97.3173	966.162	98.2366		144.167	372605000	144.898	171385000	144.898	161711000		119.412	-119142	119.448	326521		22.68	451.438	22.68	787.958	22.68	545.107
1916.9	99.3464	2931.27	97.3418	966.644	98.2169		144.313	340894000	145.044	177233000	145.044	166079000		119.42	-84327.6	119.456	86150.6		22.71	443.909	22.71	777.611	22.71	552.825
1918.82	99.3445	2935.13	97.3722	967.126	98.199		144.459	305067000	145.19	180224000	145.19	172064000		119.427	-49513.5	119.463	72011.1		22.74	445.566	22.74	768.883	22.74	551.767
1920.75	99.3437	2938.98	97.4028	967.608	98.182		144.605	276875000	145.336	180497000	145.336	179984000		119.434	-179744	119.47	57871.6		22.77	456.03	22.77	764.753	22.77	556.2
1922.68	99.3426	2942.84	97.4245	968.091	98.165		144.751	258854000	145.482	180581000	145.482	189657000		119.441	-309975	119.477	-34506.1		22.8	460.431	22.8	752.839	22.8	562.247
1924.61	99.3424	2946.7	97.4307	968.572	98.1469		144.898	250224000	145.629	181925000	145.629	200596000		119.448	-192638	119.485	-126884		22.83	469.48	22.83	756.016	22.83	560.345
1926.54	99.3444	2950.55	97.4217	969.055	98.127		145.044	248860000	145.775	184578000	145.775	210435000		119.456	-75301.7	119.492	82380		22.86	477.49	22.86	760.184	22.86	556.247
1928.47	99.3483	2954.41	97.4056	969.537	98.105		145.19	253609000	145.921	186070000	145.921	219209000		119.463	-40487.6	119.499	291644		22.89	482.03	22.89	751.012	22.89	548.557
1930.39	99.3541	2958.27	97.3901	970.019	98.0807		145.336	264289000	146.067	182666000	146.067	225989000		119.47	-5673.63	119.506	120085		22.92	477.727	22.92	752.184	22.92	549.245
1932.32	99.3609	2962.12	97.3792	970.501	98.0551		145.482	283695000	146.213	172088000	146.213	227652000		119.477	-63697.1	119.513	-51473.4		22.95	470.807	22.95	754.564	22.95	549.972
1934.25	99.3679	2965.98	97.372	970.983	98.0294		145.629	319226000	146.359	155168000	146.359	223051000		119.485	-121721	119.521	184184		22.98	464.781	22.98	747.333	22.98	540.657
1936.18	99.3743	2969.84	97.3694	971.465	98.0057		145.775	373436000	146.506	136842000	146.506	213004000		119.492	95330.4	119.528	57871.6		23.01	459.918	23.01	743.62	23.01	542.133
1938.11	99.3799	2973.7	97.3723	971.947	97.9861		145.921	435445000	146.652	120132000	146.652	199428000		119.499	312381	119.535	-276526		23.04	458.005	23.04	739.193	23.04	531.667
1940.04	99.3843	2977.55	97.3838	972.429	97.9728		146.067	473377000	146.798	105415000	146.798	183817000		119.506	135732	119.542	-248954		23.07	459.315	23.07	741.569	23.07	523.937
1941.97	99.3861	2981.41	97.4014	972.912	97.968		146.213	460166000	146.944	93823900	146.944	168277000		119.513	-40917.5	119.55	-145972		23.1	457.219	23.1	732.235	23.1	531.58
1943.89	99.386	2985.27	97.4221	973.394	97.9729		146.359	401955000	147.09	85880000	147.09	154147000		119.521	-52522.3	119.557	-42989.8		23.13	454.326	23.13	727.438	23.13	537.212
1945.82	99.3859	2989.12	97.441	973.876	97.9881		146.506	326562000	147.236	80991800	147.236	141279000		119.528	-64126.9	119.564	-100255		23.16	454.065	23.16	726.541	23.16	539.541
1947.75	99.3861	2992.98	97.457	974.358	98.0133		146.652	260198000	147.383	78280300	147.383	130183000		119.535	1418.25	119.571	-157519		23.19	452.149	23.19	724.359	23.19	536.632
1949.68	99.3858	2996.84	97.4635	974.84	98.0471		146.798	210015000	147.529	76861400	147.529	121932000		119.542	66963.3	119.578	-101668		23.22	444.14	23.22	711.252	23.22	542.331
1951.61	99.3854	3000.7	97.4538	975.322	98.0877		146.944	173729000	147.675	75423800	147.675	115530000		119.55	70616.6	119.586	-45817.6		23.25	452.082	23.25	698	23.25	535.17
1953.54	99.3855	3004.55	97.4252	975.804	98.1325		147.09	148544000	147.821	74994300	147.821	109637000		119.557	404359	119.593	-307162		23.28	452.212	23.28	697.823	23.28	523.844
1955.46	99.3859	3008.41	97.384	976.286	98.179		147.236	131797000	147.967	76137900	147.967	104482000		119.564	842974	119.6	-206536		23.31	454.914	23.31	696.862	23.31	524.2
1957.39	99.3872	3012.26	97.3399	976.769	98.2247		147.383	118875000	148.114	79496700	148.114	100600000		119.571	621410	119.607	316388		23.34	458.483	23.34	690.627	23.34	516.597
1959.32	99.3896	3016.12	97.3002	977.251	98.2676		147.529	108406000	148.26	85268100	148.26	98541900		119.578	186664	119.615	477342		23.37	467.455	23.37	691.562	23.37	521.592
1961.25	99.3928	3019.98	97.2653	977.733	98.3062		147.675	100664000	148.406	94229800	148.406	96629600		119.586	-248083	119.622	398868		23.4	473.55	23.4	689.942	23.4	525.336
1963.18	99.3961	3023.84	97.2378	978.215	98.34		147.821	96199400	148.552	104549000	148.552	94202200		119.593	-117208	119.629	320394		23.43	481.096	23.43	683.392	23.43	531.739
1965.11	99.3987	3027.69	97.2181	978.697	98.3689		147.967	94710100	148.698	113270000	148.698	92184400		119.6	13667.6	119.636	38312.1		23.46	494.636	23.46	690.585	23.46	530.487
1967.04	99.3994	3031.55	97.2114	979.179	98.3939		148.114	94993000	148.844	119624000	148.844	91100000		119.607	227065	119.643	-243770		23.49	493.844	23.49	687.121	23.49	534.695
1968.96	99.3992	3035.41	97.2157	979.661	98.4163		148.26	98383000	148.991	121358000	148.991	90128000		119.615	440463	119.651	-309754		23.52	495.17	23.52	679.72	23.52	541.585
1970.89	99.3993	3039.26	97.2285	980.143	98.4381		148.406	105374000	149.137	117674000	149.137	89081400		119.622	170761	119.658	-375738		23.55	503.373	23.55	681.198	23.55	537.308
1972.82	99.4003	3043.12	97.2467	980.625	98.4612		148.552	115174000	149.283	109693000	149.283	87648700		119.629	-98941	119.665	-260737		23.58	494.245	23.58	693.897	23.58	540.648
1974.75	99.4016	3046.98	97.2706	981.107	98.4873		148.698	127005000	149.429	98131600	149.429	86082500		119.636	-93568.5	119.672	-145736		23.61	488.415	23.61	702.779	23.61	547.543
1976.68	99.4031	3050.84	97.2933	981.59	98.5176		148.844	138788000	149.575	83813700	149.575	85125000		119.643	-88195.9	119.68	-21309.2		23.64	494.03	23.64	708.529	23.64	551.932
1978.61	99.4046	3054.69	97.3088	982.072	98.5528		148.991	144901000	149.721	69118900	149.721	83775200		119.651	-315777	119.687	103118		23.67	506.147	23.67	713.841	23.67	558.441
1980.54	99.406	3058.55	97.3136	982.554	98.5926		149.137	144567000	149.868	55213100	149.868	82295600		119.658	-543358	119.694	137053		23.7	504.026	23.7	712.534	23.7	553.005
1982.46	99.4073	3062.41	97.3104	983.036	98.6362		149.283	139489000	150.014	43483600	150.014	81355400		119.665	-887846	119.701	170987		23.73	509.231	23.73	698.273	23.73	552.282
1984.39	99.4088	3066.26	97.3023	983.518	98.682		149.429	128651000	150.16	34806400	150.16	80116500		119.672	-572155	119.708	-238586		23.76	511.131	23.76	696.963	23.76	549.837
1986.32	99.4106	3070.12	97.2947	984	98.7284		149.575	112447000	150.306	28624600	150.306	78281600		119.68	-94857.9	119.716	-648158		23.79	508.403	23.79	688.681	23.79	554.909
1988.25	99.4123	3073.98	97.2897	984.482	98.7733		149.721	96090100	150.452	23032100	150.452	74865900		119.687	52350	119.723	-250840		23.82	513.788	23.82	693.538	23.82	556.364
1990.18	99.4133	3077.83	97.2891	984.965	98.8147		149.868	81572000	150.599	17303200	150.599	69686600		119.694	-68639.9	119.73	146479		23.85	527.883	23.85	696.867	23.85	554.159
1992.11	99.413	3081.69	97.2863	985.447	98.8511		150.014	69687600	150.745	12648200	150.745	63793400		119.701	-189630	119.737	-67026.8		23.88	525.266	23.88	701.622	23.88	565.156
1994.04	99.4121	3085.55	97.2783	985.929	98.8811		150.16	60783800	150.891	9111250	150.891	58374100		119.708	-161048	119.745	81437.4		23.91	534.695	23.91	713.706	23.91	572.613
1995.96	99.4118	3089.4	97.2593	986.411	98.9042		150.306	52759700	151.037	7258260	151.037	52626400		119.716	-132466	119.752	207279		23.94	559.681	23.94	725.811	23.94	574.368
1997.89	99.4118	3093.26	97.2332	986.893	98.9202		150.452	44670200	151.183	6658480	151.183	46912300		119.723	-103884	119.759	333120		23.97	580.249	23.97	736.545	23.97	579.48
1999.82	99.4119	3097.12	97.2095	987.375	98.9296		150.599	38268500	151.329	6393600	151.329	42334500		119.73	-75301.8	119.766	217647		24	591.2	24	743.55	24	589.135
2001.75	99.4123	3100.97	97.1939	987.857	98.9335		150.745	36033800	151.476	6062770	151.476	37820900		119.737	-352740	119.773	102175		24.03	600.319	24.03	760.571	24.03	598.249
2003.68	99.4129	3104.83	97.1792	988.339	98.9334		150.891	35990200	151.622	5467610	151.622	32254000		119.745	-630179	119.781	77195.6		24.06	613.993	24.06	784.604	24.06	615.657
2005.61	99.4136	3108.69	97.1602	988.821	98.9309		151.037	34977500	151.768	4950510	151.768	25841800		119.752	-192423	119.788	52215.9		24.09	643.068	24.09	797.063	24.09	638.385
2007.53	99.4144	3112.55	97.1319	989.304	98.9276		151.183	32568400	151.914	4339150	151.914	20617200		119.759	245332	119.795	-18010		24.12	671.035	24.12	828.17	24.12	649.932
2009.46	99.4153	3116.4	97.1025	989.786	98.925		151.329	30088100	152.06	3345440	152.06	17157600		119.766	-184042	119.802	-88236		24.15	724.706	24.15	852.184	24.15	682.002
2011.39	99.4167	3120.26	97.0792	990.268	98.9244		151.476	28526400	152.206	2560580	152.206	15529100		119.773	-613416	119.81	-248954		24.18	758.371	24.18	879.079	24.18	716.629
2013.32	99.4183	3124.12	97.0631	990.75	98.9265		151.622	26956400	152.353	3205940	152.353	14509000		119.781	-547656	119.817	-409673		24.21	825.648	24.21	915.559	24.21	750.152
2015.25	99.4196	3127.97	97.0461	991.232	98.9321		151.768	24813800	152.499	4650480	152.499	12900700		119.788	-481896	119.824	-239528		24.24	898.524	24.24	957.606	24.24	789.911
2017.18	99.4198	3131.83	97.0236	991.714	98.9409		151.914	22001700	152.645	5002360	152.645	11812200		119.795	-115274	119.831	-69383.4		24.27	983.916	24.27	997.704	24.27	829.273
2019.11	99.4194	3135.69	96.9919	992.196	98.9527		152.06	19701300	152.791	3723150	152.791	11324200		119.802	251349	119.838	123384		24.3	1092.67	24.3	1049.94	24.3	878.189
2021.03	99.4191	3139.54	96.9588	992.678	98.9666		152.206	18837900	152.937	2056570	152.937	10556600		119.81	122838	119.846	-45817.6		24.33	1209.47	24.33	1113.33	24.33	931.424
2022.96	99.419	3143.4	96.9285	993.16	98.9813		152.353	18161200	153.084	1108480	153.084	9889510		119.817	-5673.62	119.853	-81166.3		24.36	1364.85	24.36	1169.1	24.36	1008.11
2024.89	99.4191	3147.26	96.9014	993.643	98.9952		152.499	17555700	153.23	1167940	153.23	9211300		119.824	42894.3	119.86	-116515		24.39	1550.39	24.39	1240.37	24.39	1074.1
2026.82	99.4197	3151.11	96.8727	994.125	99.0069		152.645	15684500	153.376	1613820	153.376	8504210		119.831	91462.1	119.867	-174487		24.42	1773.69	24.42	1334.01	24.42	1148.74
2028.75	99.4205	3154.97	96.836	994.607	99.0149		152.791	14087800	153.522	2297030	153.522	8398100		119.838	57507.6	119.875	-232458		24.45	2032.61	24.45	1411.27	24.45	1263.44
2030.67	99.4215	3158.83	96.7904	995.089	99.018		152.937	14033400	153.668	2489600	153.668	8498740		119.846	23553.1	119.882	-216080		24.48	2291.51	24.48	1487.96	24.48	1373.31
2032.6	99.4223	3162.69	96.7458	995.571	99.0156		153.084	15235700	153.814	2061120	153.814	8261560		119.853	-3524.5	119.889	-199702		24.51	2576.17	24.51	1580.33	24.51	1498.2
2034.53	99.4229	3166.54	96.7053	996.053	99.0073		153.23	15861200	153.961	1953900	153.961	8220090		119.86	-30602.3	119.896	-409555		24.54	2842.68	24.54	1667.29	24.54	1607.15
2036.46	99.4235	3170.4	96.6718	996.535	98.9937		153.376	14719000	154.107	2040000	154.107	8515850		119.867	-222725	119.903	-257438		24.57	3086.05	24.57	1733.51	24.57	1705.15
2038.39	99.4243	3174.26	96.6348	997.018	98.9755		153.522	13450700	154.253	2379120	154.253	9371280		119.875	-414847	119.911	120910		24.6	3290.73	24.6	1781.21	24.6	1773.18
2040.32	99.4253	3178.11	96.5877	997.5	98.9539		153.668	12128900	154.399	2999620	154.399	10445900		119.882	-364990	119.918	137288		24.63	3413.87	24.63	1803.64	24.63	1811.32
2042.25	99.4265	3181.97	96.5339	997.982	98.9305		153.814	10265100	154.545	3512570	154.545	10205400		119.889	-315132	119.925	-42400.6		24.66	3423.38	24.66	1800.92	24.66	1790.34
2044.17	99.4276	3185.83	96.4847	998.464	98.9068		153.961	8179730	154.691	3177690	154.691	10055700		119.896	-574734	119.932	-222089		24.69	3331.93	24.69	1788.4	24.69	1697.75
2046.1	99.4287	3189.68	96.4415	998.946	98.8845		154.107	8870370	154.838	2677350	154.838	11569300		119.903	-504246	119.94	-285835		24.72	3153.44	24.72	1741.54	24.72	1583.72
2048.03	99.4295	3193.54	96.4022	999.428	98.865		154.253	10722600	154.984	1676650	154.984	12360400		119.911	-165561	119.947	-349580		24.75	2871.42	24.75	1655.69	24.75	1462.52
2049.96	99.43	3197.4	96.357	999.91	98.8494		154.399	10382700	155.13	1369010	155.13	12589200		119.918	-487054	119.954	-571687		24.78	2533.24	24.78	1541.14	24.78	1314.57
2051.89	99.4305	3201.26	96.304	1000.39	98.838		154.545	10045500	155.276	1479170	155.276	13492800		119.925	-705394	119.961	-793795		24.81	2167.35	24.81	1423.82	24.81	1178.63
2053.82	99.4316	3205.11	96.2465	1000.87	98.8307		154.691	11494300	155.422	2407380	155.422	14433300		119.932	-263556	119.968	-799097		24.84	1828.82	24.84	1297.4	24.84	1035.15
2055.75	99.4333	3208.97	96.1935	1001.36	98.8267		154.838	12987000	155.569	3964120	155.569	14943500		119.94	-211979	119.976	-442429		24.87	1524.88	24.87	1170.97	24.87	925.814
2057.67	99.4355	3212.83	96.1486	1001.84	98.8247		154.984	13014500	155.715	5388760	155.715	16543600		119.947	-160403	119.983	27354		24.9	1286.48	24.9	1059.35	24.9	826.249
2059.6	99.4376	3216.68	96.109	1002.32	98.8231		155.13	12811000	155.861	7226230	155.861	19299600		119.954	-342640	119.99	135167		24.93	1100.47	24.93	964.366	24.93	750.664
2061.53	99.4394	3220.54	96.0648	1002.8	98.8199		155.276	14407500	156.007	8998220	156.007	22614200		119.961	-524877	119.997	-32503		24.96	958.357	24.96	877.657	24.96	675.76
2063.46	99.4406	3224.4	96.0158	1003.28	98.8133		155.422	16240700	156.153	11033800	156.153	26902200		119.968	-509404	120.005	161797		24.99	861.48	24.99	815.371	24.99	621.793
2065.39	99.4415	3228.25	95.9665	1003.77	98.8016		155.569	16980300	156.299	13518100	156.299	31230800		119.976	-493931	120.012	288227		25.02	798.524	25.02	764.965	25.02	583.802
2067.32	99.4426	3232.11	95.9253	1004.25	98.7832		155.715	17615700	156.446	16413800	156.446	34789300		119.983	-615995	120.019	414657		25.05	744.235	25.05	732.974	25.05	567.065
2069.24	99.4446	3235.97	95.8928	1004.73	98.7573		155.861	19706200	156.592	19535800	156.592	38201100		119.99	-77880.6	120.026	416660		25.08	699.275	25.08	698.219	25.08	537.958
2071.17	99.4472	3239.82	95.8633	1005.21	98.7232		156.007	23360400	156.738	23010500	156.738	41575000		119.997	264888	120.033	56693.4		25.11	655.403	25.11	672.091	25.11	523.604
2073.1	99.45	3243.68	95.8254	1005.7	98.6808		156.153	27775100	156.884	26577300	156.884	47261500		120.005	-52522.2	120.041	-687866		25.14	627.054	25.14	657.755	25.14	504.59
2075.03	99.4523	3247.54	95.7823	1006.18	98.6304		156.299	30631600	157.03	30789200	157.03	56267600		120.012	42679.4	120.048	-587830		25.17	592.548	25.17	648.963	25.17	488.555
2076.96	99.4541	3251.39	95.7412	1006.66	98.5726		156.446	33238800	157.177	36047800	157.177	67289200		120.019	137881	120.055	28768		25.2	563.191	25.2	646.009	25.2	484.804
2078.89	99.4554	3255.25	95.708	1007.14	98.5081		156.592	37281600	157.323	42252800	157.323	78397400		120.026	-7607.63	120.062	283396		25.23	535.147	25.23	636.587	25.23	484.184
2080.82	99.4569	3259.11	95.6798	1007.62	98.4375		156.738	45166400	157.469	49853400	157.469	89327800		120.033	-153096	120.07	130808		25.26	522.296	25.26	612.301	25.26	479.821
2082.74	99.4588	3262.97	95.6507	1008.11	98.3613		156.884	54647500	157.615	57736200	157.615	97950000		120.041	-298585	120.077	-21780.5		25.29	501.706	25.29	606.478	25.29	478.632
2084.67	99.4613	3266.82	95.6139	1008.59	98.2795		157.03	64480900	157.761	64912800	157.761	101717000		120.048	-444074	120.084	-34859.5		25.32	492.716	25.32	601.904	25.32	472.909
2086.6	99.4641	3270.68	95.5728	1009.07	98.1917		157.177	78477500	157.907	71850300	157.907	100094000		120.055	-274946	120.091	-47938.6		25.35	481.403	25.35	590.664	25.35	466.049
2088.53	99.4666	3274.54	95.534	1009.55	98.0978		157.323	96506400	158.054	78751900	158.054	95219500		120.062	-105818	120.098	-151510		25.38	468.807	25.38	579.72	25.38	446.58
2090.46	99.4684	3278.39	95.5001	1010.03	97.9976		157.469	117019000	158.2	86419400	158.2	89658700		120.07	-101735	120.106	-255081		25.41	460.904	25.41	569.41	25.41	431.077
2092.39	99.4697	3282.25	95.4682	1010.52	97.8919		157.615	140619000	158.346	94633700	158.346	84807800		120.077	-97651.6	120.113	-185563		25.44	453.737	25.44	562.928	25.44	408.126
2094.32	99.4712	3286.11	95.4337	1011	97.782		157.761	168854000	158.492	103869000	158.492	81967100		120.084	-105603	120.12	-116044		25.47	450.107	25.47	560.876	25.47	401.324
2096.24	99.4733	3289.97	95.3885	1011.48	97.6707		157.907	199923000	158.638	113914000	158.638	81181100		120.091	-113554	120.127	-46524.6		25.5	439.177	25.5	551.413	25.5	398.991
2098.17	99.4761	3293.82	95.3348	1011.96	97.5618		158.054	230979000	158.784	124882000	158.784	81224900		120.098	-204028	120.135	22994.4		25.53	426.681	25.53	542.972	25.53	395.254
2100.1	99.4796	3297.68	95.2777	1012.45	97.4603		158.2	257642000	158.931	136204000	158.931	81658600		120.106	-294502	120.142	135.625		25.56	422.051	25.56	531.037	25.56	387.73
2102.03	99.4832	3301.53	95.2259	1012.93	97.3716		158.346	274576000	159.077	144705000	159.077	82331000		120.113	-215418	120.149	-22723.3		25.59	413.128	25.59	541.566	25.59	389.291
2103.96	99.4864	3305.39	95.1738	1013.41	97.3013		158.492	278856000	159.223	147223000	159.223	81857800		120.12	-136334	120.156	-45582		25.62	403.937	25.62	540.413	25.62	390.925
2105.89	99.4888	3309.25	95.1121	1013.89	97.2544		158.638	272758000	159.369	141519000	159.369	80337500		120.127	-57250	120.163	-68440.7		25.65	396.676	25.65	530.566	25.65	390.452
2107.81	99.4906	3313.11	95.0364	1014.37	97.2345		158.784	262302000	159.515	128780000	159.515	78792100		120.135	21833.9	120.171	55750.8		25.68	389.66	25.68	525.786	25.68	391.732
2109.74	99.492	3316.96	94.9535	1014.86	97.2434		158.931	251097000	159.662	111981000	159.662	77904400		120.142	54499	120.178	179942		25.71	392.303	25.71	524.772	25.71	389.091
2111.67	99.4935	3320.82	94.871	1015.34	97.2809		159.077	238348000	159.808	94396600	159.808	76983800		120.149	87164.1	120.185	123149		25.74	388.597	25.74	524.445	25.74	382.371
2113.6	99.4952	3324.68	94.7927	1015.82	97.3446		159.223	222517000	159.954	78679700	159.954	75678900		120.156	-45215.5	120.192	66355.4		25.77	389.499	25.77	523.669	25.77	387.86
2115.53	99.4969	3328.53	94.714	1016.3	97.4307		159.369	200518000	160.1	65609400	160.1	72771600		120.163	-177595	120.199	201858		25.8	383.762	25.8	515.354	25.8	385.569
2117.46	99.4983	3332.39	94.6272	1016.78	97.5338		159.515	172802000	160.246	55643400	160.246	67246900		120.171	-67565.4	120.207	337362		25.83	379.627	25.83	512.821	25.83	388.019
2119.39	99.4993	3336.25	94.5328	1017.27	97.6483		159.662	145105000	160.392	47065800	160.392	60893300		120.178	42464.5	120.214	374831		25.86	372.96	25.86	514.802	25.86	384.231
2121.31	99.5001	3340.11	94.4393	1017.75	97.768		159.808	121937000	160.539	39048900	160.539	54355700		120.185	-12550.4	120.221	50330.6		25.89	369.41	25.89	523.063	25.89	386.466
2123.24	99.5009	3343.96	94.3477	1018.23	97.8879		159.954	104293000	160.685	33228300	160.685	47241600		120.192	-67565.4	120.228	-138195		25.92	363.508	25.92	514.562	25.92	386.534
2125.17	99.5022	3347.82	94.2632	1018.71	98.0034		160.1	89476400	160.831	28638100	160.831	39720200		120.199	-40057.9	120.236	-326721		25.95	363.03	25.95	508.193	25.95	378.618
2127.1	99.5042	3351.68	94.1809	1019.2	98.1112		160.246	77662800	160.977	24494100	160.977	33040900		120.207	-12550.4	120.243	-236229		25.98	368.734	25.98	509.513	25.98	371.284
2129.03	99.5071	3355.53	94.0972	1019.68	98.2091		160.392	68080300	161.123	20499300	161.123	27320100		120.214	-150088	120.25	-145736		26.01	383.329	26.01	511.786	26.01	364.24
2130.96	99.5103	3359.39	94.0104	1020.16	98.2957		160.539	60753900	161.269	16353100	161.269	22478100		120.221	-287625	120.257	-157048		26.04	385.291	26.04	512.695	26.04	359.746
2132.88	99.5133	3363.25	93.9251	1020.64	98.3701		160.685	55310600	161.416	13196500	161.416	18328000		120.228	226206	120.264	-168360		26.07	391.238	26.07	511.83	26.07	355.172
2134.81	99.5161	3367.1	93.849	1021.12	98.432		160.831	51609800	161.562	10832500	161.562	15048300		120.236	740036	120.272	-179671		26.1	396.816	26.1	511.765	26.1	363.723
2136.74	99.5185	3370.96	93.7873	1021.61	98.4813		160.977	47871400	161.708	9326110	161.708	13193900		120.243	428643	120.279	-190983		26.13	395.636	26.13	511.9	26.13	372.163
2138.67	99.5208	3374.82	93.7298	1022.09	98.5184		161.123	43486800	161.854	7953830	161.854	12748400		120.25	117250	120.286	-60899.7		26.16	392.221	26.16	519.184	26.16	374.368
2140.6	99.5231	3378.67	93.6727	1022.57	98.5436		161.269	40496100	162	6607960	162	12512600		120.257	135947	120.293	69183.2		26.19	397.809	26.19	519.527	26.19	381.331
2142.53	99.5257	3382.53	93.6169	1023.05	98.558		161.416	37908800	162.147	5484680	162.147	11646100		120.264	154643	120.301	-102375		26.22	399.702	26.22	515.592	26.22	386.294
2144.45	99.5283	3386.39	93.5674	1023.53	98.5627		161.562	34443900	162.293	4527880	162.293	10686900		120.272	-101735	120.308	-273934		26.25	403.072	26.25	512.874	26.25	379.424
2146.38	99.531	3390.24	93.5277	1024.02	98.5593		161.708	30963100	162.439	4020670	162.439	9565440		120.279	-358113	120.315	-185327		26.28	404.291	26.28	515.462	26.28	374.403
2148.31	99.5333	3394.1	93.4964	1024.5	98.5496		161.854	27315800	162.585	3882620	162.585	8335000		120.286	-106463	120.322	-96719.6		26.31	407.751	26.31	508.263	26.31	373.037
2150.24	99.5356	3397.96	93.4644	1024.98	98.5356		162	24864200	162.731	3048110	162.731	6824570		120.293	145188	120.329	293529		26.34	403.431	26.34	505.042	26.34	370.098
2152.17	99.5378	3401.82	93.4283	1025.46	98.5195		162.147	25502600	162.877	1880370	162.877	5258930		120.301	121763	120.337	683778		26.37	396.594	26.37	498.033	26.37	366.427
2154.1	99.5404	3405.67	93.3905	1025.94	98.5034		162.293	26337900	163.024	1371970	163.024	4562900		120.308	98339	120.344	300245		26.4	384.907	26.4	491.998	26.4	367.995
2156.03	99.5433	3409.53	93.3581	1026.43	98.489		162.439	26502400	163.17	1880350	163.17	4536180		120.315	42249.6	120.351	-83287.2		26.43	373.772	26.43	482.564	26.43	366.34
2157.95	99.5465	3413.39	93.3362	1026.91	98.478		162.585	26522900	163.316	2063620	163.316	4231910		120.322	-13839.9	120.358	76135.1		26.46	360.816	26.46	479.089	26.46	359.97
2159.88	99.5497	3417.24	93.3222	1027.39	98.4712		162.731	25006200	163.462	1465740	163.462	3618970		120.329	33223.8	120.366	235558		26.49	353.191	26.49	473.69	26.49	359.958
2161.81	99.5525	3421.1	93.3144	1027.87	98.4688		162.877	20995000	163.608	1312830	163.608	3721000		120.337	80287.2	120.373	406291		26.52	344.981	26.52	471.508	26.52	357.881
2163.74	99.555	3424.96	93.307	1028.36	98.4705		163.024	16749200	163.754	1458570	163.754	4394100		120.344	-105173	120.38	577025		26.55	337.795	26.55	463.641	26.55	348.035
2165.67	99.5573	3428.81	93.2983	1028.84	98.4754		163.17	15113300	163.901	2177810	163.901	4815000		120.351	39455.9	120.387	544151		26.58	329.583	26.58	460.415	26.58	343.135
2167.6	99.5595	3432.67	93.2991	1029.32	98.482		163.316	15391400	164.047	2640260	164.047	4349520		120.358	204715	120.394	511277		26.61	326.979	26.61	461.007	26.61	333.394
2169.53	99.562	3436.53	93.3131	1029.8	98.4888		163.462	16648200	164.193	2014960	164.193	3216230		120.366	39885.6	120.402	512337		26.64	319.895	26.64	466.741	26.64	328.911
2171.45	99.5649	3440.39	93.3374	1030.28	98.4943		163.608	18078700	164.339	752975	164.339	2253760		120.373	-119786	120.409	151428		26.67	315.888	26.67	464.741	26.67	331.699
2173.38	99.5678	3444.24	93.3681	1030.77	98.4969		163.754	18936200	164.485	-330164	164.485	1493490		120.38	50630.8	120.416	-209482		26.7	311.448	26.7	465.59	26.7	333.135
2175.31	99.5708	3448.1	93.4005	1031.25	98.4955		163.901	18247400	164.632	-315807	164.632	451088		120.387	221048	120.423	-208421		26.73	315.772	26.73	460.732	26.73	333.797
2177.24	99.5737	3451.96	93.4349	1031.73	98.4893		164.047	17350000	164.778	-183424	164.778	137435		120.394	61375.9	120.431	-79163.2		26.76	310.725	26.76	454.261	26.76	338.156
2179.17	99.5767	3455.81	93.4795	1032.21	98.478		164.193	17260800	164.924	-768136	164.924	812036		120.402	-16633.6	120.438	50095		26.79	315.462	26.79	447.301	26.79	338.58
2181.1	99.5799	3459.67	93.5393	1032.69	98.4618		164.339	15550500	165.07	-1085730	165.07	1594950		120.409	235446	120.445	24761.7		26.82	314.124	26.82	446.135	26.82	340.212
2183.02	99.5832	3463.53	93.6091	1033.18	98.4414		164.485	14860200	165.216	-777699	165.216	2168100		120.416	590679	120.452	-181556		26.85	317.072	26.85	437.732	26.85	340.786
2184.95	99.5866	3467.38	93.6833	1033.66	98.4182		164.632	15958200	165.362	-706881	165.362	2636840		120.423	395763	120.459	-394944		26.88	320.422	26.88	445.331	26.88	334.89
2186.88	99.5897	3471.24	93.7571	1034.14	98.3935		164.778	16113000	165.509	-772466	165.509	2044690		120.431	197409	120.467	-246362		26.91	326.014	26.91	448.615	26.91	330.126
2188.81	99.5924	3475.1	93.8355	1034.62	98.3692		164.924	14457300	165.655	-536698	165.655	1288680		120.438	-945.75	120.474	94516.4		26.94	333.718	26.94	452.117	26.94	330.016
2190.74	99.5946	3478.95	93.9205	1035.11	98.3468		165.07	12872700	165.801	-763763	165.801	832069		120.445	20759.4	120.481	73425.1		26.97	343.573	26.97	448.569	26.97	337.804
2192.67	99.5966	3482.81	94.0106	1035.59	98.3278		165.216	12984600	165.947	-2166860	165.947	633684		120.452	42464.5	120.488	-183324		27	356.949	27	451.725	27	340.604
2194.59	99.5987	3486.67	94.1023	1036.07	98.3134		165.362	15126700	166.093	-2757140	166.093	882017		120.459	83510.7	120.496	-78102.7		27.03	372.944	27.03	452.895	27.03	344.583
2196.52	99.6009	3490.53	94.1896	1036.55	98.3041		165.509	17550900	166.239	-2266040	166.239	1888230		120.467	-205532	120.503	-6816.25		27.06	376.662	27.06	450.124	27.06	351.287
2198.45	99.6032	3494.38	94.2705	1037.03	98.2998		165.655	17190800	166.386	-2089710	166.386	2645180		120.474	-494575	120.51	-116515		27.09	381.713	27.09	452.958	27.09	351.727
2200.38	99.6054	3498.24	94.3531	1037.52	98.3		165.801	14930100	166.532	-2509280	166.532	2237520		120.481	-453529	120.517	-88589.4		27.12	377.571	27.12	452.587	27.12	355.674
2202.31	99.6072	3502.1	94.4409	1038	98.3038		165.947	12743000	166.678	-2394810	166.678	676082		120.488	134228	120.524	-60664.1		27.15	375.34	27.15	457.273	27.15	360.879
2204.24	99.609	3505.95	94.5286	1038.48	98.3098		166.093	10938300	166.824	-1452810	166.824	-1312020		120.496	721984	120.532	-32738.6		27.18	369.193	27.18	458.904	27.18	351.385
2206.17	99.6107	3509.81	94.6154	1038.96	98.3164		166.239	10043500	166.97	-442742	166.97	-2977520		120.503	491395	120.539	-4813.25		27.21	365.214	27.21	446.084	27.21	346.128
2208.09	99.6128	3513.67	94.695	1039.44	98.322		166.386	9038460	167.117	-454117	167.117	-4321310		120.51	-69284.5	120.546	-295497		27.24	353.487	27.24	433.592	27.24	338.993
2210.02	99.6153	3517.52	94.7712	1039.93	98.3251		166.532	8701640	167.263	-953786	167.263	-4972370		120.517	-334259	120.553	-405195		27.27	341.179	27.27	423.592	27.27	331.324
2211.95	99.618	3521.38	94.8535	1040.41	98.3246		166.678	10031700	167.409	-1568760	167.409	-4825950		120.524	-269143	120.561	-81284.1		27.3	334.604	27.3	424.448	27.3	325.995
2213.88	99.6206	3525.24	94.9412	1040.89	98.3195		166.824	10809100	167.555	-1668240	167.555	-4027440		120.532	-155890	120.568	61642.2		27.33	325.189	27.33	416.876	27.33	323.678
2215.81	99.6228	3529.09	95.0353	1041.37	98.3097		166.97	11080000	167.701	-1765050	167.701	-2856520		120.539	-42636.7	120.575	60110.4		27.36	311.455	27.36	416.8	27.36	314.916
2217.74	99.6245	3532.95	95.1257	1041.85	98.2953		167.117	12133600	167.847	-2766870	167.847	-2410400		120.546	221908	120.582	239564		27.39	301.935	27.39	420.469	27.39	308.662
2219.66	99.626	3536.81	95.2104	1042.34	98.2771		167.263	11937600	167.994	-3466090	167.994	-1540590		120.553	156362	120.589	230491		27.42	292.893	27.42	420.664	27.42	306.007
2221.59	99.6275	3540.67	95.3034	1042.82	98.2562		167.409	10697400	168.14	-3561180	168.14	-488790		120.561	-108612	120.597	-140552		27.45	282.392	27.45	422.21	27.45	305.007
2223.52	99.6293	3544.52	95.3962	1043.3	98.2341		167.555	9198270	168.286	-2988010	168.286	-555551		120.568	-373586	120.604	-375856		27.48	279.177	27.48	412.538	27.48	298.965
2225.45	99.6314	3548.38	95.488	1043.78	98.2121		167.701	8353610	168.432	-2005100	168.432	-392878		120.575	-121076	120.611	-249190		27.51	279.098	27.51	405.016	27.51	291.97
2227.38	99.6335	3552.24	95.5861	1044.27	98.1916		167.847	8062040	168.578	-1457020	168.578	-302414		120.582	131434	120.618	-360067		27.54	270.515	27.54	395.639	27.54	297.357
2229.31	99.6353	3556.09	95.6793	1044.75	98.174		167.994	7833160	168.724	-1406900	168.724	-548918		120.589	218899	120.626	-470944		27.57	265.909	27.57	396.012	27.57	299.296
2231.24	99.6366	3559.95	95.7719	1045.23	98.16		168.14	6484600	168.871	-311328	168.871	-682000		120.597	306364	120.633	-238703		27.6	267.942	27.6	401.205	27.6	299.946
2233.16	99.6376	3563.81	95.8639	1045.71	98.1502		168.286	5291520	169.017	598064	169.017	-474359		120.604	173769	120.64	-187448		27.63	266.161	27.63	397.107	27.63	299.214
2235.09	99.6387	3567.66	95.9492	1046.19	98.1444		168.432	4491830	169.163	28656	169.163	-614538		120.611	41175	120.647	-671606		27.66	263.986	27.66	407.483	27.66	295.168
2237.02	99.6402	3571.52	96.0377	1046.67	98.1423		168.578	3179070	169.309	-502199	169.309	-987350		120.618	163025	120.654	-793795		27.69	262.911	27.69	410.333	27.69	296.263
2238.95	99.6423	3575.38	96.1213	1047.16	98.1428		168.724	2067570	169.455	-728435	169.455	-1088580		120.626	284874	120.662	-197699		27.72	264.8	27.72	413.179	27.72	298.301
2240.88	99.6448	3579.24	96.1877	1047.64	98.1446		168.871	940225	169.602	-1148980	169.602	-589597		120.633	265748	120.669	217412		27.75	261.427	27.75	413.643	27.75	296.895
2242.81	99.6474	3583.09	96.2457	1048.12	98.1466		169.017	-255124	169.748	-1825670	169.748	-65203		120.64	-83468.1	120.676	93338.1		27.78	268.951	27.78	407.622	27.78	297.14
2244.74	99.6496	3586.95	96.3047	1048.6	98.1474		169.163	-863996	169.894	-1814010	169.894	715632		120.647	-178240	120.683	-30735.5		27.81	274.166	27.81	402.075	27.81	292.217
2246.66	99.6514	3590.81	96.3905	1049.09	98.146		169.309	-1415570	170.04	-1142550	170.04	1125390		120.654	57077.8	120.691	-4931		27.84	267.746	27.84	400.732	27.84	300.718
2248.59	99.6528	3594.66	96.4993	1049.57	98.1416		169.455	-936950	170.186	-394392	170.186	307706		120.662	220188	120.698	20873.5		27.87	270.471	27.87	396.284	27.87	299.65
2250.52	99.6543	3598.52	96.5912	1050.05	98.134		169.602	768389	170.332	423043	170.332	-746876		120.669	53209.6	120.705	-168242		27.9	275.063	27.9	392.326	27.9	295.457
2252.45	99.6561	3602.38	96.6793	1050.53	98.1232		169.748	1128960	170.479	1407450	170.479	-570559		120.676	-161907	120.712	-176372		27.93	275.513	27.93	384.366	27.93	294.636
2254.38	99.6584	3606.23	96.7558	1051.02	98.1097		169.894	1673310	170.625	1816420	170.625	-120909		120.683	-377024	120.719	-77042.3		27.96	274.536	27.96	385.527	27.96	298.247
2256.31	99.6607	3610.09	96.8151	1051.5	98.0941		170.04	2776170	170.771	1587770	170.771	-297646		120.691	-433973	120.727	-339683		27.99	278.723	27.99	384.289	27.99	300.007
2258.23	99.6626	3613.95	96.8812	1051.98	98.0776		170.186	3846810	170.917	1634950	170.917	-476626		120.698	-160833	120.734	-410026		28.02	282.83	28.02	388.986	28.02	295.869
2260.16	99.6637	3617.8	96.943	1052.46	98.061		170.332	4885380	171.063	1484860	171.063	147798		120.705	132938	120.741	-118400		28.05	279.699	28.05	397.103	28.05	295.107
2262.09	99.6642	3621.66	97.0225	1052.94	98.0455		170.479	6493760	171.209	294310	171.209	680728		120.712	96619.7	120.748	-112862		28.08	286.914	28.08	393.235	28.08	294.755
2264.02	99.6644	3625.52	97.115	1053.42	98.032		170.625	9275940	171.356	-511594	171.356	55393		120.719	43109.1	120.756	-107324		28.11	290.545	28.11	400.34	28.11	293.322
2265.95	99.6648	3629.38	97.1906	1053.91	98.0213		170.771	11393100	171.502	-255191	171.502	-1079440		120.727	319688	120.763	-79163.2		28.14	288.646	28.14	404.918	28.14	296.016
2267.88	99.6658	3633.23	97.2639	1054.39	98.0139		170.917	11745600	171.648	1297400	171.648	-1678340		120.734	300562	120.77	-51002.1		28.17	297.587	28.17	403.758	28.17	294.716
2269.8	99.6676	3637.09	97.3441	1054.87	98.0097		171.063	11121900	171.794	2374760	171.794	-1260150		120.741	-48654	120.777	-7759		28.2	303.096	28.2	405.608	28.2	298.203
2271.73	99.6696	3640.95	97.4416	1055.35	98.0083		171.209	9758160	171.94	2055200	171.94	-737288		120.748	-220790	120.784	35484.3		28.23	312.028	28.23	406.114	28.23	305.711
2273.66	99.6715	3644.8	97.5641	1055.84	98.0091		171.356	8120990	172.087	1161400	172.087	-1995450		120.756	-392927	120.792	78727.4		28.26	320.874	28.26	407.051	28.26	315.126
2275.59	99.6733	3648.66	97.6876	1056.32	98.0109		171.502	7375820	172.233	727865	172.233	-3857040		120.763	-200590	120.799	121970		28.29	328.499	28.29	409.657	28.29	316.604
2277.52	99.6752	3652.52	97.7846	1056.8	98.0126		171.648	7076760	172.379	455866	172.379	-4816400		120.77	-8252.38	120.806	-38158.8		28.32	333.935	28.32	415.31	28.32	317.177
2279.45	99.6775	3656.37	97.8525	1057.28	98.013		171.794	7062540	172.525	22435	172.525	-5118930		120.777	-125374	120.813	-198288		28.35	337.965	28.35	420.485	28.35	319.462
2281.38	99.6803	3660.23	97.8911	1057.76	98.0113		171.94	7101430	172.671	-15917	172.671	-5238970		120.784	-242495	120.821	63881		28.38	348.333	28.38	429.289	28.38	318.569
2283.3	99.6833	3664.09	97.933	1058.25	98.0066		172.087	5051860	172.817	522833	172.817	-5148500		120.792	-105173	120.828	326050		28.41	351.448	28.41	431.618	28.41	319.161
2285.23	99.686	3667.94	97.9577	1058.73	97.9988		172.233	3304920	172.964	1254110	172.964	-4789160		120.799	32149.1	120.835	286577		28.44	356.249	28.44	432.014	28.44	321.653
2287.16	99.6879	3671.8	97.9608	1059.21	97.9881		172.379	1424520	173.11	977315	173.11	-4754360		120.806	294383	120.842	247105		28.47	363.471	28.47	431.331	28.47	320.72
2289.09	99.6888	3675.66	97.9726	1059.69	97.975		172.525	312420	173.256	-162340	173.256	-4354030		120.813	226528	120.849	207632		28.5	367.818	28.5	429.375	28.5	325.781
2291.02	99.6888	3679.51	97.9563	1060.17	97.9605		172.671	1278050	173.402	-1127090	173.402	-3895220		120.821	-116402	120.857	168159		28.53	369.35	28.53	424.674	28.53	332.841
2292.95	99.688	3683.37	97.919	1060.66	97.9456		172.817	1483090	173.548	-2290900	173.548	-3384270		120.828	-129242	120.864	60346.1		28.56	364.841	28.56	416.336	28.56	330.242
2294.88	99.6868	3687.23	97.8865	1061.14	97.9314		172.964	1186800	173.694	-3230900	173.694	-2111510		120.835	-90506.1	120.871	-47467.2		28.59	352.506	28.59	412.228	28.59	327.918
2296.8	99.6857	3691.09	97.8485	1061.62	97.9191		173.11	656021	173.841	-2910360	173.841	-1443650		120.842	-51770	120.878	229312		28.62	345.548	28.62	415.483	28.62	327.007
2298.73	99.6849	3694.94	97.8349	1062.1	97.9093		173.256	-34222	173.987	-2029230	173.987	-1049710		120.849	7596.63	120.886	144122		28.65	334.273	28.65	415.105	28.65	318.021
2300.66	99.6845	3698.8	97.8435	1062.59	97.9027		173.402	-807035	174.133	-1476740	174.133	-1059270		120.857	66963.2	120.893	-8937.25		28.68	330.312	28.68	417.702	28.68	317.669
2302.59	99.684	3702.66	97.8383	1063.07	97.8992		173.548	382990	174.279	-1659280	174.279	-826072		120.864	-83414.4	120.9	-161997		28.71	323.445	28.71	409.044	28.71	314.548
2304.52	99.6836	3706.51	97.8177	1063.55	97.8986		173.694	2903310	174.425	-1692910	174.425	-699943		120.871	-233792	120.907	-488500		28.74	323.807	28.74	408.527	28.74	312.121
2306.45	99.6832	3710.37	97.7997	1064.03	97.9005		173.841	3752490	174.572	-1230600	174.572	-85512		120.878	-88464.5	120.914	-453034		28.77	324.818	28.77	405.73	28.77	310.273
2308.38	99.6832	3714.23	97.7808	1064.51	97.9039		173.987	2012360	174.718	98625	174.718	618985		120.886	56862.9	120.922	-31089		28.8	321.559	28.8	408.107	28.8	310.734
2310.3	99.6831	3718.08	97.7835	1065	97.9081		174.133	-310090	174.864	728745	174.864	207214		120.893	61214.6	120.929	-212428		28.83	320.925	28.83	406.07	28.83	312.685
2312.23	99.683	3721.94	97.783	1065.48	97.9121		174.279	-852504	175.01	541033	175.01	-1084790		120.9	395656	120.936	-325897		28.86	320.105	28.86	405.245	28.86	311.8
2314.16	99.6827	3725.8	97.7968	1065.96	97.9149		174.425	120261	175.156	172117	175.156	-1659610		120.907	379377	120.943	-77395.7		28.89	317.434	28.89	410.056	28.89	312.254
2316.09	99.6817	3729.66	97.813	1066.44	97.9157		174.572	1601860	175.302	-359457	175.302	-2189850		120.914	363098	120.951	-66437.7		28.92	317.466	28.92	421.161	28.92	316.713
2318.02	99.679	3733.51	97.8314	1066.92	97.914		174.718	2631360	175.449	-977250	175.449	-2887990		120.922	164153	120.958	-55479.6		28.95	320.683	28.95	424.441	28.95	319.58
2319.95	99.6756	3737.37	97.8639	1067.41	97.9093		174.864	1948870	175.595	-1586910	175.595	-3202880		120.929	-34792.8	120.965	-97308.8		28.98	332.172	28.98	431.392	28.98	328.389
2321.87	99.6736	3741.23	97.9141	1067.89	97.9016		175.01	231008	175.741	-1883100	175.741	-3744740		120.936	-254369	120.972	-501108		29.01	346.198	29.01	436.212	29.01	329.998
2323.8	99.6726	3745.08	97.9738	1068.37	97.8912		175.156	-965289	175.887	-2147800	175.887	-4604650		120.943	-143855	120.979	-237525		29.04	367.214	29.04	433.597	29.04	338.41
2325.73	99.6702	3748.94	98.0404	1068.85	97.8787		175.302	-223685	176.033	-2477580	176.033	-5374100		120.951	56057	120.987	388028		29.07	388.893	29.07	432.72	29.07	348.788
2327.66	99.6653	3752.8	98.0997	1069.34	97.8652		175.449	2182100	176.179	-2818710	176.179	-5243790		120.958	255969	120.994	346199		29.1	409.935	29.1	431.788	29.1	355.189
2329.59	99.6571	3756.65	98.1344	1069.82	97.8515		175.595	2466600	176.326	-2865470	176.326	-3776480		120.965	201438	121.001	123385		29.13	443.606	29.13	434.345	29.13	367.401
2331.52	99.6469	3760.51	98.1578	1070.3	97.8388		175.741	1315060	176.472	-2877900	176.472	-2086710		120.972	146907	121.008	262540		29.16	473.371	29.16	437.685	29.16	382.329
2333.45	99.6362	3764.37	98.1675	1070.78	97.828		175.887	206705	176.618	-2670900	176.618	-1202030		120.979	197248	121.016	401696		29.19	494.471	29.19	451.203	29.19	394.732
2335.37	99.6272	3768.22	98.1494	1071.26	97.8198		176.033	-348832	176.764	-1669690	176.764	-863515		120.987	247588	121.023	469212		29.22	518.604	29.22	465.126	29.22	410.238
2337.3	99.6205	3772.08	98.1553	1071.74	97.8146		176.179	21726	176.91	-155764	176.91	-105131		120.994	132884	121.03	174758		29.25	549.135	29.25	473.89	29.25	420.737
2339.23	99.6191	3775.94	98.1821	1072.23	97.8125		176.326	913135	177.057	922311	177.057	1146900		121.001	18180.5	121.037	-164235		29.28	567.734	29.28	487.718	29.28	427.198
2341.16	99.6237	3779.8	98.2057	1072.71	97.8131		176.472	2507250	177.203	1004370	177.203	1434790		121.008	-182484	121.044	100054		29.31	575.448	29.31	488.965	29.31	431.159
2343.09	99.6346	3783.65	98.1987	1073.19	97.8158		176.618	3449020	177.349	42037	177.349	1536000		121.016	-383149	121.052	205982		29.34	572.949	29.34	478.27	29.34	425.991
2345.01	99.6516	3787.51	98.1867	1073.67	97.8197		176.764	2570470	177.495	-1135750	177.495	1077720		121.023	-398138	121.059	-50059.4		29.37	555.713	29.37	473.296	29.37	414.541
2346.94	99.6758	3791.37	98.1842	1074.16	97.8237		176.91	-525869	177.641	-1539830	177.641	-1017200		121.03	-413128	121.066	29475		29.4	528.58	29.4	459.557	29.4	397.692
2348.87	99.7042	3795.22	98.2021	1074.64	97.8267		177.057	-2540940	177.787	-909426	177.787	-3046710		121.037	-483401	121.073	109009		29.43	500.967	29.43	451.427	29.43	380.939
2350.8	99.7285	3799.08	98.2085	1075.12	97.8277		177.203	-2262450	177.934	-194402	177.934	-2568010		121.044	-223584	121.081	-135721		29.46	465.594	29.46	444.147	29.46	366.83
2352.73	99.7415	3802.94	98.1967	1075.6	97.8258		177.349	-1077750	178.08	47063	178.08	-1293030		121.052	36232.4	121.088	-380451		29.49	425.266	29.49	438.466	29.49	349.233
2354.66	99.7414	3806.79	98.1876	1076.09	97.8207		177.495	-281429	178.226	491372	178.226	-901554		121.059	-34040.6	121.095	-442311		29.52	394.275	29.52	428.811	29.52	331.1
2356.59	99.7274	3810.65	98.1876	1076.57	97.812		177.641	-522546	178.372	1063280	178.372	-992322		121.066	36662.1	121.102	-504171		29.55	365.904	29.55	413.571	29.55	319.499
2358.51	99.7018	3814.51	98.1931	1077.05	97.8003		177.787	-1552360	178.518	1240710	178.518	-1787570		121.073	107365	121.109	-253078		29.58	341.445	29.58	404.07	29.58	309.557
2360.44	99.6675	3818.36	98.1841	1077.53	97.7861		177.934	-1757810	178.664	364353	178.664	-3015250		121.081	-7607.63	121.117	-1985.37		29.61	316.434	29.61	387.93	29.61	300.506
2362.37	99.6287	3822.22	98.1655	1078.01	97.7705		178.08	-1432210	178.811	-367134	178.811	-3897180		121.088	-122580	121.124	169927		29.64	299.632	29.64	381.848	29.64	288.904
2364.3	99.5891	3826.08	98.1797	1078.49	97.7548		178.226	-1452810	178.957	-291741	178.957	-4447810		121.095	-136119	121.131	522824		29.67	288.58	29.67	385.746	29.67	281.338
2366.23	99.5554	3829.94	98.1982	1078.98	97.7403		178.372	-1585440	179.103	-623898	179.103	-4412560		121.102	-149658	121.138	675883		29.7	281.21	29.7	376.305	29.7	276.716
2368.16	99.5308	3833.79	98.1807	1079.46	97.7281		178.518	-873740	179.249	-863822	179.249	-3681470		121.109	1848	121.146	466973		29.73	278.063	29.73	372.086	29.73	271.699
2370.09	99.5183	3837.65	98.1574	1079.94	97.7195		178.664	43695	179.395	-1052380	179.395	-2988100		121.117	153354	121.153	425851		29.76	276.205	29.76	373.865	29.76	271.214
2372.01	99.5193	3841.51	98.1456	1080.42	97.7151		178.811	852586	179.542	-1033760	179.542	-2788570		121.124	143253	121.16	384729		29.79	270.587	29.79	367.266	29.79	267.338
2373.94	99.5341	3845.36	98.1564	1080.91	97.7151		178.957	2854790	179.688	-870041	179.688	-3118240		121.131	133153	121.167	139998		29.82	266.331	29.82	357.867	29.82	267.126
2375.87	99.5589	3849.22	98.1574	1081.39	97.7194		179.103	5383080	179.834	-1264940	179.834	-3354040		121.138	-41992	121.174	-104732		29.85	253.716	29.85	348.587	29.85	270.501
2377.8	99.5889	3853.08	98.1361	1081.87	97.7272		179.249	4882210	179.98	-2278360	179.98	-2919000		121.146	-217137	121.182	-162822		29.88	246.942	29.88	345.781	29.88	272.522
2379.73	99.6214	3856.93	98.1233	1082.35	97.7373		179.395	3244540	180.126	-2900270	180.126	-1822450		121.153	-248298	121.189	-220911		29.91	243.459	29.91	346.823	29.91	277.977
2381.66	99.6548	3860.79	98.1215	1082.83	97.7482		179.542	388737	180.272	-2881050	180.272	-1162690		121.16	-279459	121.196	-188508		29.94	247.517	29.94	352.371	29.94	277.925
2383.59	99.6865	3864.65	98.1313	1083.32	97.7584		179.688	-1565650	180.419	-3045050	180.419	-1254090		121.167	-310619	121.203	-156105		29.97	252.783	29.97	359.571	29.97	278.231
2385.51	99.7151	3868.51	98.1339	1083.8	97.7665		179.834	-477250	180.565	-3158320	180.565	-901783		121.174	-341780	121.211	-191572		30	256.392	30	363.438	30	280.142
2387.44	99.739	3872.36	98.1147	1084.28	97.771		179.98	1811050	180.711	-2806110	180.711	-1217590		121.182	-121935	121.218	-227038		30.03	262.991	30.03	370.816	30.03	279.615
2389.37	99.758	3876.22	98.1164	1084.76	97.7712		180.126	1432180	180.857	-2567090	180.857	-2944670		121.189	97909.1	121.225	-443490		30.06	275.923	30.06	375.674	30.06	286.221
2391.3	99.7721	3880.08	98.1384	1085.24	97.7668		180.272	-642424	181.003	-2597730	181.003	-4210910		121.196	132079	121.232	-659941		30.09	293.902	30.09	380.42	30.09	290.061
2393.23	99.7827	3883.93	98.1336	1085.73	97.7577		180.419	-2841040	181.149	-2061850	181.149	-3851540		121.203	166248	121.239	-614341		30.12	305.168	30.12	377.128	30.12	300.984
2395.16	99.7896	3887.79	98.1086	1086.21	97.7448		180.565	-4554210	181.296	-1238480	181.296	-3453520		121.211	160875	121.247	-568742		30.15	312.044	30.15	387.2	30.15	310.392
2397.08	99.7938	3891.65	98.1069	1086.69	97.7289		180.711	-6064530	181.442	-237236	181.442	-3321470		121.218	-174587	121.254	-523142		30.18	329.653	30.18	392.89	30.18	322.781
2399.01	99.7956	3895.5	98.1061	1087.17	97.7114		180.857	-5016150	181.588	-38919	181.588	-2778550		121.225	-234974	121.261	-477542		30.21	354.697	30.21	401.142	30.21	333.967
2400.94	99.7961	3899.36	98.1044	1087.65	97.6938		181.003	-2287950	181.734	-366271	181.734	-1113990		121.232	34728	121.268	-353704		30.24	379.375	30.24	405.937	30.24	345.685
2402.87	99.7956	3903.22	98.0939	1088.14	97.6775		181.149	866314	181.88	-417054	181.88	364956		121.239	-238842	121.276	-229866		30.27	404.741	30.27	414.135	30.27	352.804
2404.8	99.7952	3907.07	98.0943	1088.62	97.6638		181.296	4057480	182.027	-1088930	182.027	1052660		121.247	-512412	121.283	-287013		30.3	430.063	30.3	431.737	30.3	360.235
2406.73	99.795	3910.93	98.0987	1089.1	97.6539		181.442	6434330	182.173	-2525160	182.173	1744630		121.254	-160188	121.29	-344160		30.33	463.406	30.33	454.119	30.33	375.713
2408.66	99.7952	3914.79	98.0963	1089.58	97.6485		181.588	6792660	182.319	-3045120	182.319	1747690		121.261	192036	121.297	-182617		30.36	504.301	30.36	471.373	30.36	394.818
2410.58	99.7956	3918.64	98.0917	1090.07	97.6476		181.734	4830500	182.465	-2936510	182.465	228916		121.268	248717	121.304	-21073.6		30.39	549.156	30.39	491.245	30.39	417.35
2412.51	99.7958	3922.5	98.0876	1090.55	97.6509		181.88	3646920	182.611	-2684140	182.611	-1316430		121.276	305397	121.312	-236582		30.42	585.466	30.42	499.76	30.42	447.207
2414.44	99.7954	3926.36	98.0912	1091.03	97.6576		182.027	2447530	182.757	-2331150	182.757	-2532210		121.283	197033	121.319	151192		30.45	623.121	30.45	520.21	30.45	470.821
2416.37	99.7944	3930.22	98.1074	1091.51	97.6665		182.173	374891	182.904	-2229880	182.904	-3378100		121.29	88668.4	121.326	564889		30.48	656.625	30.48	532.611	30.48	491.536
2418.3	99.793	3934.07	98.1077	1091.99	97.6759		182.319	-880944	183.05	-2134750	183.05	-4315660		121.297	162541	121.333	375302		30.51	686.14	30.51	539.662	30.51	497.636
2420.23	99.7918	3937.93	98.0962	1092.48	97.6844		182.465	-380552	183.196	-2036070	183.196	-5503210		121.304	236413	121.341	140470		30.54	708.538	30.54	540.746	30.54	501.028
2422.15	99.7909	3941.79	98.0873	1092.96	97.6902		182.611	-990803	183.342	-1693870	183.342	-6338030		121.312	145241	121.348	-94363.1		30.57	708.51	30.57	536.555	30.57	487.503
2424.08	99.7907	3945.64	98.0866	1093.44	97.6919		182.757	-2570010	183.488	-840309	183.488	-5423080		121.319	54069.1	121.355	-16242.6		30.6	693.559	30.6	529.343	30.6	465.872
2426.01	99.7914	3949.5	98.0863	1093.92	97.6885		182.904	-2572180	183.634	129188	183.634	-3943290		121.326	90119	121.362	61877.9		30.63	665.224	30.63	515.958	30.63	442.249
2427.94	99.793	3953.36	98.0873	1094.4	97.6792		183.05	-989190	183.781	721904	183.781	-2707660		121.333	126169	121.369	-161643		30.66	626.317	30.66	486.012	30.66	412.58
2429.87	99.7954	3957.21	98.0878	1094.89	97.6642		183.196	-1223730	183.927	962574	183.927	-1096920		121.341	162219	121.377	-385164		30.69	579.091	30.69	459.077	30.69	388.28
2431.8	99.7986	3961.07	98.0874	1095.37	97.6438		183.342	-2274700	184.073	1291100	184.073	359399		121.348	198268	121.384	-480959		30.72	527.047	30.72	431.96	30.72	370.037
2433.72	99.8023	3964.93	98.0794	1095.85	97.6194		183.488	-4113240	184.219	744961	184.219	1528480		121.355	34889.1	121.391	-576754		30.75	472.03	30.75	417.464	30.75	351.487
2435.65	99.8065	3968.78	98.0766	1096.33	97.5923		183.634	-4755950	184.365	805324	184.365	2157910		121.362	-128490	121.398	-370907		30.78	423.487	30.78	407.096	30.78	333.83
2437.58	99.811	3972.64	98.0785	1096.82	97.5643		183.781	-3070100	184.512	1209110	184.512	1350410		121.369	-291869	121.406	-165060		30.81	386.317	30.81	397.389	30.81	321.834
2439.51	99.8155	3976.5	98.0839	1097.3	97.5374		183.927	-249482	184.658	1200250	184.658	674659		121.377	-455248	121.413	-119461		30.84	353.587	30.84	390.65	30.84	310.89
2441.44	99.8197	3980.36	98.0821	1097.78	97.5131		184.073	1053050	184.804	1073550	184.804	742702		121.384	-458311	121.42	-73860.9		30.87	323.268	30.87	379.748	30.87	303.121
2443.37	99.8232	3984.21	98.0749	1098.26	97.4929		184.219	2208290	184.95	305455	184.95	637835		121.391	-461373	121.427	-118754		30.9	302.354	30.9	365.515	30.9	291.517
2445.3	99.826	3988.07	98.0854	1098.74	97.4779		184.365	3496990	185.096	-1137530	185.096	198425		121.398	-416297	121.434	-163646		30.93	283.105	30.93	350.529	30.93	283.41
2447.22	99.8282	3991.93	98.0939	1099.23	97.4684		184.512	3972980	185.242	-1647350	185.242	-340346		121.406	-41132.4	121.442	-123231		30.96	271.981	30.96	331.779	30.96	278.114
2449.15	99.8299	3995.78	98.0767	1099.71	97.4644		184.658	4115150	185.389	-1995990	185.389	-1626890		121.413	203372	121.449	-82815.9		30.99	265.016	30.99	320.126	30.99	269.618
2451.08	99.8314	3999.64	98.0572	1100.19	97.4654		184.804	4418030	185.535	-2925940	185.535	-1844230		121.42	-212302	121.456	-42400.6		31.02	259.804	31.02	308.984	31.02	264.086
2453.01	99.8329	4003.5	0	1100.67	97.4702		184.95	1824540	185.681	-4044380	185.681	-1039330		121.427	-511069	121.463	-1985.38		31.05	252.534	31.05	306.322	31.05	255.406
2454.94	99.8341			1101.15	97.4775		185.096	-992626	185.827	-4464990	185.827	-603808		121.434	-809837	121.471	-174604		31.08	248.047	31.08	304.037	31.08	246.103
2456.87	99.8351			1101.64	97.4857		185.242	-2480290	185.973	-4234990	185.973	-1170560		121.442	-725219	121.478	-347224		31.11	242.172	31.11	304.268	31.11	247.047
2458.8	99.8357			1102.12	97.4932		185.389	-2526280	186.119	-3797900	186.119	-1892210		121.449	-640601	121.485	-519843		31.14	237.214	31.14	304.925	31.14	238.48
2460.72	99.836			1102.6	97.4986		185.535	11438	186.266	-3178630	186.266	-1635180		121.456	-782920	121.492	-692462		31.17	231.601	31.17	306.128	31.17	239.69
2462.65	99.8365			1103.08	97.5008		185.681	2166690	186.412	-2586130	186.412	-378715		121.463	-595150	121.499	-553660		31.2	226.005	31.2	304.133	31.2	239.42
2464.58	99.8372			1103.57	97.4989		185.827	1452940	186.558	-1497160	186.558	1201590		121.471	-128866	121.507	-414857		31.23	223.462	31.23	301.028	31.23	242.1
2466.51	99.8382			1104.05	97.4927		185.973	-442988	186.704	-457754	186.704	2433740		121.478	-322761	121.514	-12118.6		31.26	221.527	31.26	298.564	31.26	243.504
2468.44	99.8393			1104.53	97.4826		186.119	-1096580	186.85	318070	186.85	3316840		121.485	-516657	121.521	390620		31.29	219.096	31.29	294.203	31.29	241.422
2470.37	99.8403			1105.01	97.4694		186.266	-614625	186.997	511299	186.997	3718780		121.492	-50373.1	121.528	672702		31.32	212.636	31.32	288.972	31.32	239.168
2472.29	99.8413			1105.49	97.4541		186.412	-1298090	187.143	-138230	187.143	3469330		121.499	165603	121.536	351501		31.35	206.967	31.35	286.119	31.35	236.779
2474.22	99.8422			1105.98	97.4381		186.558	-1838580	187.289	-1072880	187.289	2285620		121.507	51490.4	121.543	-7405.5		31.38	204.695	31.38	280.772	31.38	232.149
2476.15	99.8431			1106.46	97.4231		186.704	-1088370	187.435	-1524870	187.435	1141480		121.514	164314	121.55	236971		31.41	204.343	31.41	278.175	31.41	236.876
2478.08	99.8442			1106.94	97.4103		186.85	156052	187.581	-1100350	187.581	-10622		121.521	277137	121.557	290937		31.44	207.03	31.44	277.862	31.44	236.191
2480.01	99.8455			1107.42	97.401		186.997	-210636	187.727	-625950	187.727	-586634		121.528	245547	121.564	-258381		31.47	203.695	31.47	282.739	31.47	237.48
2481.94	99.8468			1107.9	97.3958		187.143	-1554180	187.874	-562354	187.874	-681601		121.536	213956	121.572	-468352		31.5	209.483	31.5	281.254	31.5	232.42
2483.86	99.8478			1108.39	97.3952		187.289	-2553120	188.02	-353195	188.02	-1183170		121.543	141104	121.579	-75039.2		31.53	215.513	31.53	279.949	31.53	231.939
2485.79	99.8486			1108.87	97.3989		187.435	-2298610	188.166	-221166	188.166	-1744900		121.55	68252.8	121.586	-15417.7		31.56	216.741	31.56	285.203	31.56	229.086
2487.72	99.8492			1109.35	97.4062		187.581	-1509310	188.312	-39849	188.312	-1035030		121.557	449704	121.593	44203.5		31.59	218.925	31.59	284.317	31.59	225.606
2489.65	99.8498			1109.83	97.4161		187.727	-366223	188.458	-308146	188.458	206614		121.564	170976	121.601	254646		31.62	216.296	31.62	280.723	31.62	220.965
2491.58	99.8506			1110.32	97.4273		187.874	233857	188.604	-1079090	188.604	555476		121.572	-128383	121.608	103118		31.65	218.427	31.65	283.431	31.65	213.762
2493.51	99.8515			1110.8	97.4385		188.02	474497	188.751	-1713310	188.751	443851		121.579	232438	121.615	-23901.5		31.68	215.914	31.68	289.73	31.68	208.037
2495.44	99.8525			1111.28	97.4482		188.166	133243	188.897	-1716490	188.897	1034250		121.586	201277	121.622	-150921		31.71	216.021	31.71	287.389	31.71	210.946
2497.36	99.8534			1111.76	97.4556		188.312	-1512630	189.043	-1888610	189.043	1255470		121.593	-159973	121.629	-21544.9		31.74	214.084	31.74	287.951	31.74	209.608
2499.29	99.8541			1112.24	97.4599		188.458	-3332880	189.189	-2543910	189.189	937061		121.601	-19212.4	121.637	107831		31.77	205.946	31.77	290.825	31.77	208.858
2501.22	99.8546			1112.72	97.4609		188.604	-4654720	189.335	-2726530	189.335	793085		121.608	121548	121.644	339011		31.8	212.702	31.8	286.469	31.8	207.569
2503.15	99.855			1113.21	97.4586		188.751	-4463150	189.482	-2495700	189.482	1321520		121.615	114886	121.651	208221		31.83	210.802	31.83	281.846	31.83	217.336
2505.08	99.8557			1113.69	97.4537		188.897	-1348890	189.628	-2688770	189.628	1909810		121.622	108225	121.658	371532		31.86	213.345	31.86	284.508	31.86	219.683
2507.01	99.8566			1114.17	97.4471		189.043	1562930	189.774	-1742450	189.774	1969940		121.629	266607	121.666	534842		31.89	216.396	31.89	281.832	31.89	220.699
2508.93	99.8576			1114.65	97.4399		189.189	1731400	189.92	-201738	189.92	1824670		121.637	424990	121.673	211756		31.92	215.245	31.92	278.112	31.92	219.142
2510.86	99.8585			1115.14	97.4335		189.335	-1086810	190.066	17440	190.066	2321580		121.644	339244	121.68	-111330		31.95	218.221	31.95	281.452	31.95	215.783
2512.79	99.8591			1115.62	97.4292		189.482	-4015590	190.212	-408233	190.212	2835280		121.651	253498	121.687	-336383		31.98	213.76	31.98	287.592	31.98	211.287
2514.72	99.8593			1116.1	97.4278		189.628	-5522190	190.359	-576264	190.359	1809280		121.658	167752	121.694	-199466		32.01	212.909	32.01	282.408	32.01	206.219
2516.65	99.8595			1116.58	97.4301		189.774	-5190360	190.505	-714770	190.505	411652		121.666	82006.4	121.702	67533.6		32.04	208.233	32.04	285.231	32.04	207.105
2518.58	99.86			1117.06	97.4364		189.92	-4214020	190.651	-710352	190.651	-674700		121.673	140245	121.709	334534		32.07	201.2	32.07	285.037	32.07	208.11
2520.51	99.8609			1117.55	97.4466		190.066	-3247950	190.797	143749	190.797	-1341180		121.68	198483	121.716	299892		32.1	203.953	32.1	282.949	32.1	208.023
2522.43	99.8622			1118.03	97.4599		190.212	-2670000	190.943	1464060	190.943	-1027560		121.687	-18352.8	121.723	265250		32.13	202.909	32.13	283.217	32.13	214.054
2524.36	99.8637			1118.51	97.4757		190.359	-2254740	191.09	2247020	191.09	1012440		121.694	-235189	121.731	90156.7		32.16	212.124	32.16	287.629	32.16	214.9
2526.29	99.8652			1118.99	97.4928		190.505	-1683390	191.236	2165000	191.236	2737200		121.702	-469217	121.738	-446907		32.19	216.207	32.19	291.897	32.19	216.552
2528.22	99.8664			1119.47	97.5104		190.651	-977396	191.382	2460370	191.382	2827520		121.709	-703245	121.745	-493803		32.22	216.117	32.22	285.245	32.22	217.254
2530.15	99.8673			1119.96	97.5276		190.797	-1065760	191.528	3518390	191.528	2374700		121.716	-607184	121.752	62584.9		32.25	220.685	32.25	280.748	32.25	217.308
2532.08	99.8684			1120.44	97.5438		190.943	-1167480	191.674	4130650	191.674	2125650		121.723	-181034	121.759	377659		32.28	221.958	32.28	279.513	32.28	217.294
2534.01	99.8698			1120.92	97.5584		191.09	-535218	191.82	4344300	191.82	1867380		121.731	-346938	121.767	89449.7		32.31	223.154	32.31	274.452	32.31	220.156
2535.93	99.8717			1121.4	97.5711		191.236	-613412	191.967	4451720	191.967	1303200		121.738	-182753	121.774	-326957		32.34	225.058	32.34	277.172	32.34	229.21
2537.86	99.8736			1121.89	97.5816		191.382	-2449960	192.113	4698620	192.113	1001590		121.745	43324.1	121.781	-381394		32.37	228.289	32.37	273.646	32.37	232.59
2539.79	99.8753			1122.37	97.59		191.528	-4263340	192.259	5089780	192.259	1323640		121.752	-390778	121.788	-418864		32.4	231.538	32.4	276.273	32.4	233.133
2541.72	99.8764			1122.85	97.5961		191.674	-6190140	192.405	5642850	192.405	1500230		121.759	-319430	121.796	-456333		32.43	239.648	32.43	283.935	32.43	236.217
2543.65	99.8771			1123.33	97.6		191.82	-6836910	192.551	5315540	192.551	1574540		121.767	82006.4	121.803	177350		32.46	250.345	32.46	291.746	32.46	238.245
2545.58	99.8774			1123.81	97.6019		191.967	-4946920	192.697	3977820	192.697	1307510		121.774	-128598	121.81	449063		32.49	257.604	32.49	296.378	32.49	241.322
2547.5	99.8778			1124.3	97.6021		192.113	-3147910	192.844	2237460	192.844	1230850		121.781	-339201	121.817	-16360.4		32.52	259.625	32.52	292.683	32.52	238.723
2549.43	99.8784			1124.78	97.6012		192.259	-2101740	192.99	-101014	192.99	1400780		121.788	-302238	121.824	-119814		32.55	265.182	32.55	290.552	32.55	235.291
2551.36	99.8794			1125.26	97.5996		192.405	-1974260	193.136	-2137480	193.136	2002590		121.796	-265275	121.832	176407		32.58	266.019	32.58	292.844	32.58	238.841
2553.29	99.8804			1125.74	97.5982		192.551	-1969460	193.282	-3011710	193.282	2296480		121.803	-228312	121.839	110659		32.61	265.566	32.61	296.21	32.61	238.336
2555.22	99.8811			1126.22	97.5976		192.697	-1511060	193.428	-2715300	193.428	1962250		121.81	-191349	121.846	12861.1		32.64	264.653	32.64	294.345	32.64	236.678
2557.15	99.8815			1126.71	97.5984		192.844	-700098	193.575	-1600290	193.575	1667150		121.817	-168139	121.853	-84936.8		32.67	259.96	32.67	286.387	32.67	235.324
2559.07	99.8819			1127.19	97.6012		192.99	9772	193.721	-861652	193.721	1985190		121.824	-144930	121.861	-114865		32.7	250.394	32.7	283.55	32.7	234.473
2561	99.8827			1127.67	97.6061		193.136	332647	193.867	-802151	193.867	2781900		121.832	36447.3	121.868	-144794		32.73	245.524	32.73	286.674	32.73	232.138
2562.93	99.8839			1128.15	97.6129		193.282	578253	194.013	-1303800	194.013	2722930		121.839	547914	121.875	-244477		32.76	240.203	32.76	288.748	32.76	230.72
2564.86	99.8857			1128.63	97.6211		193.428	559865	194.159	-1529610	194.159	1985000		121.846	813747	121.882	-344160		32.79	237.879	32.79	287.797	32.79	230.746
2566.79	99.8877			1129.12	97.6297		193.575	1106540	194.305	-674425	194.305	1540820		121.853	419402	121.889	-443843		32.82	231.329	32.82	280.361	32.82	223.758
2568.72	99.8893			1129.6	97.6376		193.721	1510580	194.452	267665	194.452	1822850		121.861	231363	121.897	-543526		32.85	224.939	32.85	272.009	32.85	215.874
2570.65	99.8906			1130.08	97.6435		193.867	371488	194.598	473994	194.598	2437790		121.868	373413	121.904	-453741		32.88	223.259	32.88	270.648	32.88	216.578
2572.57	99.8913			1130.56	97.6464		194.013	-1382180	194.744	626292	194.744	1821450		121.875	154428	121.911	-363955		32.91	221.699	32.91	270.282	32.91	219.48
2574.5	99.892			1131.05	97.6454		194.159	-1147870	194.89	259219	194.89	457779		121.882	-64556.8	121.918	-274170		32.94	225.016	32.94	263.438	32.94	219.417
2576.43	99.8928			1131.53	97.64		194.305	864484	195.036	-249525	195.036	486673		121.889	-97866.5	121.926	-184384		32.97	221.434	32.97	261.256	32.97	216.779
2578.36	99.894			1132.01	97.63		194.452	1914560	195.182	-738738	195.182	1085440		121.897	-131176	121.933	-200173		33	223.564	33	255.793	33	212.41
2580.29	99.8953			1132.49	97.6159		194.598	1016780	195.329	-1310590	195.329	991781		121.904	25057.4	121.94	-215962		33.03	226.231	33.03	257.21	33.03	209.469
2582.22	99.8965			1132.97	97.5982		194.744	354277	195.475	-1781590	195.475	275103		121.911	181291	121.947	-231751		33.06	223.909	33.06	265.872	33.06	210.998
2584.14	99.8974			1133.46	97.5779		194.89	-210361	195.621	-1739030	195.621	-680251		121.918	-47579.5	121.954	-247540		33.09	219.529	33.09	267.429	33.09	209.678
2586.07	99.8979			1133.94	97.5563		195.036	-1168400	195.767	-1985150	195.767	-1739790		121.926	-276450	121.962	-185916		33.12	216.469	33.12	263.991	33.12	209.166
2588	99.8981			1134.42	97.5344		195.182	-1203180	195.913	-2302770	195.913	-2278830		121.933	-20501.7	121.969	-124292		33.15	212.981	33.15	262.648	33.15	205.515
2589.93	99.8983			1134.9	97.5132		195.329	-336112	196.06	-1870280	196.06	-2213620		121.94	235446	121.976	-85290.2		33.18	215.291	33.18	263.207	33.18	211.326
2591.86	99.899			1135.38	97.4935		195.475	44927	196.206	-823868	196.206	-1495870		121.947	-3739.5	121.983	-46288.9		33.21	211.683	33.21	265.674	33.21	220.89
2593.79	99.9			1135.87	97.4755		195.621	324717	196.352	717183	196.352	321973		121.954	-242925	121.991	135992		33.24	209.599	33.24	266.765	33.24	220.354
2595.72	99.9011			1136.35	97.4593		195.767	694577	196.498	2233850	196.498	1351530		121.962	-226378	121.998	-43696.7		33.27	207.345	33.27	269.359	33.27	213.436
2597.64	99.9021			1136.83	97.4446		195.913	361832	196.644	3197290	196.644	872631		121.969	-209830	122.005	-42400.6		33.3	209.571	33.3	265.093	33.3	204.252
2599.57	99.9029			1137.31	97.4308		196.06	-1071890	196.79	3365590	196.79	1203880		121.976	-193283	122.012	320865		33.33	210.284	33.33	263.902	33.33	204.788
2601.5	99.9035			1137.8	97.4172		196.206	-2155040	196.937	2242680	196.937	1762170		121.983	-176736	122.019	121381		33.36	207.263	33.36	270.741	33.36	207.839
2603.43	99.9043			1138.28	97.4031		196.352	-1269000	197.083	461585	197.083	1012940		121.991	-246149	122.027	-78102.7		33.39	208.545	33.39	270.415	33.39	206.788
2605.36	99.9055			1138.76	97.3878		196.498	-689144	197.229	-897132	197.229	-827257		121.998	-315562	122.034	250286		33.42	213.809	33.42	270.52	33.42	207.748
2607.29	99.907			1139.24	97.3708		196.644	-1148090	197.375	-1003860	197.375	-1765320		122.005	192681	122.041	216705		33.45	218.256	33.45	267.371	33.45	204.585
2609.22	99.9087			1139.72	97.3518		196.79	-1704500	197.521	555862	197.521	-1641830		122.012	40745.2	122.048	-110977		33.48	218.329	33.48	261.783	33.48	208.135
2611.14	99.9101			1140.21	97.3307		196.937	-1565050	197.667	1905770	197.667	-1474310		122.019	-439561	122.056	-438659		33.51	215.974	33.51	256.893	33.51	214.096
2613.07	99.911			1140.69	97.3076		197.083	-707163	197.814	1781620	197.814	-1632180		122.027	-259688	122.063	-472240		33.54	214.019	33.54	250.476	33.54	214.506
2615	99.9113			1141.17	97.2828		197.229	-168808	197.96	1423870	197.96	-2182270		122.034	-162337	122.07	-143851		33.57	212.27	33.57	249.138	33.57	211.112
2616.93	99.9115			1141.65	97.2571		197.375	48924	198.106	1195050	198.106	-2978340		122.041	-395076	122.077	-48999		33.6	209.147	33.6	244.865	33.6	205.04
2618.86	99.9118			1142.13	97.2312		197.521	-101985	198.252	1103910	198.252	-3650560		122.048	-242710	122.084	-316117		33.63	210.121	33.63	244.977	33.63	209.476
2620.79	99.9124			1142.62	97.206		197.667	-11560	198.398	1829950	198.398	-3802170		122.056	-420434	122.092	-55361.7		33.66	209.11	33.66	251.126	33.66	219.804
2622.72	99.9133			1143.1	97.1826		197.814	441132	198.545	2834510	198.545	-3569180		122.063	-550020	122.099	205393		33.69	219.744	33.69	254.979	33.69	223.114
2624.64	99.9144			1143.58	97.162		197.96	334573	198.691	3859260	198.691	-2625870		122.07	-19427.2	122.106	100408		33.72	222.2	33.72	262.436	33.72	225.352
2626.57	99.9155			1144.06	97.1449		198.106	-2044150	198.837	4567700	198.837	-1441150		122.077	106720	122.113	-4577.5		33.75	234.214	33.75	266.58	33.75	225.289
2628.5	99.9166			1144.55	97.1318		198.252	-4702340	198.983	4015810	198.983	-321802		122.084	-97221.8	122.121	-109563		33.78	240.909	33.78	270.233	33.78	226.797
2630.43	99.9177			1145.03	97.123		198.398	-6180570	199.129	2893870	199.129	381194		122.092	-239272	122.128	-214548		33.81	251.126	33.81	267.716	33.81	221.664
2632.36	99.919			1145.51	97.1183		198.545	-6016800	199.275	1677240	199.275	1269570		122.099	-381322	122.135	-417567		33.84	256.214	33.84	263.823	33.84	214.928
2634.28	99.9206			1145.99	97.1172		198.691	-5495180	199.422	646664	199.422	1694280		122.106	-145145	122.142	-620586		33.87	256.671	33.87	268.037	33.87	209.259
2636.21	99.9226			1146.47	97.1191		198.837	-5183620	199.568	-126061	199.568	1069680		122.113	91032.2	122.149	-521964		33.9	255.527	33.9	269.967	33.9	201.846
2638.14	99.9244			1146.96	97.1229		198.983	-3298720	199.714	-1772770	199.714	547195		122.121	-167925	122.157	-423341		33.93	250.888	33.93	269.422	33.93	201.338
2640.07	99.9259			1147.44	97.1278		199.129	-1648850	199.86	-3016590	199.86	52904		122.128	-426881	122.164	-200291		33.96	244.27	33.96	265.657	33.96	207.713
2642	99.9268			1147.92	97.1325		199.275	-2313720	200.006	-2906350	200.006	-217357		122.135	-257324	122.171	22758.7		33.99	236.233	33.99	258.091	33.99	206.818
2643.93	99.9272			1148.4	97.1361		199.422	-4244490	200.152	-1954440	200.152	-739258		122.142	-87766.1	122.178	-55833.1		34.02	224.156	34.02	255.189	34.02	209.233
2645.86	99.9274			1148.88	97.1377		199.568	-5670170			200.299	-1172930		122.149	-83253.1	122.186	-134425		34.05	221.284	34.05	253.79	34.05	206.776
2647.78	99.9276			1149.37	97.1365		199.714	-6221800			200.445	-1023220		122.157	-78740.3	122.193	-93773.9		34.08	212.019	34.08	253.653	34.08	208.604
2649.71	99.9279			1149.85	97.1319		199.86	-7067170						122.164	-108612	122.2	-53123		34.11	209.977	34.11	249.991	34.11	201.655
2651.64	99.9283			1150.33	97.1236		200.006	-8388070						122.171	-138483	122.207	47856.3		34.14	209.536	34.14	250.333	34.14	200.051
2653.57	99.9284			1150.81	97.1114		200.152	-9355730						122.178	-354030	122.214	510805		34.17	209.417	34.17	258.599	34.17	195.142
2655.5	99.9284			1151.3	97.0953		200.299	-9973240						122.186	-569576	122.222	728671		34.2	210.862	34.2	261.434	34.2	188.231
2657.43	99.928			1151.78	97.0756		200.445	-9336270						122.193	-139987	122.229	343253		34.23	214.45	34.23	260.608	34.23	189.186
2659.36	99.9278			1152.26	97.0524		200.591	-8006400						122.2	-40487.6	122.236	116197		34.26	214.175	34.26	257.45	34.26	190.403
2661.28	99.928			1152.74	97.0263		200.737	-8636940						122.207	-140417	122.243	251111		34.29	213.58	34.29	246.282	34.29	187.639
2663.21	99.9287			1153.22	96.9976		200.883	-9902750						122.214	89742.9	122.251	27825.4		34.32	212.774	34.32	237.147	34.32	190.172
2665.14	99.9297			1153.7	96.9671		201.03	-10112400						122.222	333657	122.258	-195460		34.35	210.727	34.35	235.559	34.35	190.741
2667.07	99.9307			1154.19	96.935		201.176	-10009400						122.229	27421.4	122.265	-215138		34.38	206.364	34.38	231.786	34.38	192.03
2669	99.9312			1154.67	96.902		201.322	-8004620						122.236	-134400	122.272	-234815		34.41	201.04	34.41	229.918	34.41	188.382
2670.93	99.9312			1155.15	96.8684		201.468	-4360730						122.243	33868.4	122.279	-341214		34.44	198.256	34.44	228.991	34.44	185.035
2672.86	99.9309			1155.63	96.8347		201.614	-2735590						122.251	-65201.4	122.287	-447614		34.47	193.597	34.47	238.35	34.47	179.834
2674.78	99.9305			1156.12	96.8011		201.76	-1963180						122.258	-164271	122.294	-373028		34.5	191.159	34.5	238.613	34.5	177.231
2676.71	99.9301			1156.6	96.7679		201.907	284127						122.265	-222080	122.301	-298442		34.53	191.956	34.53	242.604	34.53	177.48
2678.64	99.9298			1157.08	96.7354		202.053	1897400						122.272	-279888	122.308	-246716		34.56	188.646	34.56	242.832	34.56	174.555
2680.57	99.9295			1157.56	96.7038		202.199	2979050						122.279	-86691.6	122.315	-194989		34.59	185.692	34.59	237.732	34.59	173.016
2682.5	99.9291			1158.04	96.6735									122.287	436595	122.323	37723		34.62	182.49	34.62	232.786	34.62	176.471
2684.43	99.9283			1158.53	96.6449									122.294	588530	122.33	270435		34.65	187.69	34.65	231.613	34.65	176.555
2686.35	99.9276			1159.01	96.6184									122.301	190317	122.337	209046		34.68	188.664	34.68	223.809	34.68	177.874
2688.28	99.9272			1159.49	96.5946									122.308	128855	122.344	147657		34.71	185.865	34.71	220.375	34.71	180.634
2690.21	99.9272			1159.97	96.5742									122.315	67393.1	122.352	-336030		34.74	185.023	34.74	216.114	34.74	182.084
2692.14	99.9276			1160.45	96.5576									122.323	-28453.1	122.359	-819717		34.77	183.956	34.77	219.035	34.77	184.524
2694.07	99.9281			1160.94	96.5455									122.33	-124299	122.366	-306101		34.8	182.145	34.8	217.166	34.8	181.005
2696	99.9284			1161.42	96.5379									122.337	99628.4	122.373	207514		34.83	180.431	34.83	223.995	34.83	175.207
2697.93	99.9283			1161.9	96.5351									122.344	323556	122.38	178175		34.86	176.639	34.86	223.828	34.86	172.047
2699.85	99.9274			1162.38	96.5369									122.352	52350	122.388	148835		34.89	169.601	34.89	222.844	34.89	170.063
2701.78	99.9263			1162.87	96.543									122.359	-218856	122.395	136463		34.92	166.322	34.92	223.301	34.92	164.494
2703.71	99.925			1163.35	96.5527									122.366	-34470.4	122.402	124091		34.95	166.527	34.95	222.911	34.95	160.515
2705.64	99.9239			1163.83	96.5654									122.373	149916	122.409	111719		34.98	163.634	34.98	223.382	34.98	164.587
2707.57	99.923			1164.31	96.5801									122.38	389316	122.417	99347.4		35.01	163.261	35.01	223.632	35.01	168.312
2709.5	99.9223			1164.79	96.5961									122.388	298628	122.424	102293		35.04	161.904	35.04	222.403	35.04	174.357
2711.42	99.9214			1165.28	96.6121									122.395	125417	122.431	105239		35.07	162.464	35.07	222.406	35.07	180.723
2713.35	99.9205			1165.76	96.6274									122.402	502355	122.438	17692.1		35.1	160.226	35.1	227.455	35.1	181.585
2715.28	99.9196			1166.24	96.641									122.409	734878	122.445	-69854.7		35.13	164.767	35.13	228.592	35.13	181.699
2717.21	99.9189			1166.72	96.6522									122.417	637313	122.453	-121582		35.16	165.149	35.16	223.45	35.16	184.559
2719.14	99.9185			1167.2	96.6602									122.424	385878	122.46	-173308		35.19	167.098	35.19	216.056	35.19	180.534
2721.07	99.9185			1167.69	96.6645									122.431	134442	122.467	-44050.2		35.22	163.45	35.22	209.45	35.22	177.196
2722.99	99.9186			1168.17	96.6647									122.438	-137623	122.474	85208		35.25	159.014	35.25	208.487	35.25	180.11
2724.92	99.9185			1168.65	96.6606									122.445	-409689	122.482	227663		35.28	159.478	35.28	208.478	35.28	182.287
2726.85	99.9179			1169.13	96.652									122.453	-533903	122.489	370118		35.31	164.058	35.31	209.496	35.31	186.252
2728.78	99.9169			1169.62	96.6393									122.46	-658116	122.496	210931		35.34	167.368	35.34	211.133	35.34	186.34
2730.71	99.9158			1170.1	96.6229									122.467	-486624	122.503	51744.6		35.37	172.816	35.37	212.657	35.37	186.932
2732.64	99.915			1170.58	96.6034									122.474	-315132	122.51	171576		35.4	178.548	35.4	216.867	35.4	184.275
2734.57	99.9145			1171.06	96.5819									122.482	-179744	122.518	291408		35.43	186.746	35.43	214.872	35.43	181.214
2736.49	99.9144			1171.54	96.5594									122.489	285734	122.525	109598		35.46	189.408	35.46	216.86	35.46	172.862
2738.42	99.9146			1172.03	96.5369									122.496	751211	122.532	-72211.2		35.49	191.62	35.49	214.235	35.49	165.592
2740.35	99.9149			1172.51	96.5156									122.503	886599	122.539	71186.4		35.52	189.681	35.52	213.604	35.52	165.441
2742.28	99.915			1172.99	96.4965									122.51	733159	122.547	214584		35.55	181.713	35.55	216.874	35.55	167.977
2744.21	99.9151			1173.47	96.4804									122.518	579719	122.554	176996		35.58	178.096	35.58	215.762	35.58	167.2
2746.14	99.9153			1173.95	96.4682									122.525	405649	122.561	-222561		35.61	175.149	35.61	213.531	35.61	169.471
2748.07	99.9157			1174.44	96.4605									122.532	231578	122.568	-471297		35.64	168.9	35.64	205.804	35.64	167.357
2749.99	99.9161			1174.92	96.4575									122.539	160231	122.575	-116751		35.67	164.177	35.67	200.368	35.67	165.177
2751.92	99.9164			1175.4	96.4596									122.547	88883.3	122.583	169927		35.7	158.112	35.7	197.019	35.7	161.646
2753.85	99.916			1175.88	96.4668									122.554	161950	122.59	94634.2		35.73	156.814	35.73	191.424	35.73	158.163
2755.78	99.9151			1176.37	96.4788									122.561	235017	122.597	75899.5		35.76	158.744	35.76	190.494	35.76	153.422
2757.71	99.9136			1176.85	96.4954									122.568	287453	122.604	57164.8		35.79	160.056	35.79	194.091	35.79	158.075
2759.64	99.912			1177.33	96.5162									122.575	9799.37	122.612	106299		35.82	162.434	35.82	198.455	35.82	160.991
2761.56	99.9104			1177.81	96.5408									122.583	-82178.6	122.619	155434		35.85	159.83	35.85	200.541	35.85	161.149
2763.49	99.9093			1178.29	96.5685									122.59	-174157	122.626	-89532.1		35.88	161.793	35.88	203.247	35.88	165.534
2765.42	99.9084			1178.78	96.599									122.597	-242066	122.633	-334498		35.91	164.42	35.91	199.504	35.91	168.571
2767.35	99.9077			1179.26	96.6316									122.604	-309975	122.64	-36509.1		35.94	162.767	35.94	195.145	35.94	167.671
2769.28	99.907			1179.74	96.6657									122.612	7220.5	122.648	261480		35.97	158.023	35.97	197.042	35.97	158.751
2771.21	99.9063			1180.22	96.7009									122.619	324416	122.655	152488		36	158.392	36	197.559	36	157.62
2773.14	99.9056			1180.7	96.7364									122.626	215246	122.662	43496.6		36.03	160.55	36.03	192.977	36.03	152.238
2775.06	99.9052			1181.19	96.7718									122.633	106075	122.669	115490		36.06	156.921	36.06	194.051	36.06	156.021
2776.99	99.9049			1181.67	96.8064									122.64	17535.9	122.677	187483		36.09	155.657	36.09	199.224	36.09	157.513
2778.92	99.9045			1182.15	96.8399									122.648	-71003.7	122.684	18163.4		36.12	151.944	36.12	202.441	36.12	154.24
2780.85	99.9037			1182.63	96.8716									122.655	28710.8	122.691	-151157		36.15	150.667	36.15	203.571	36.15	152.191
2782.78	99.9025			1183.12	96.901									122.662	458515	122.698	-18834.9		36.18	152.357	36.18	210.14	36.18	154.988
2784.71	99.9008			1183.6	96.9279									122.669	737028	122.705	113487		36.21	150.902	36.21	208.478	36.21	153.051
2786.63	99.8987			1184.08	96.9516									122.677	465391	122.713	425851		36.24	149.399	36.24	212.077	36.24	150.748
2788.56	99.8965			1184.56	96.972									122.684	358800	122.72	738215		36.27	146.366	36.27	217.853	36.27	144.981
2790.49	99.8943			1185.04	96.9892									122.691	252209	122.727	266311		36.3	151.431	36.3	219.886	36.3	151.005
2792.42	99.892			1185.53	97.0034									122.698	111233	122.734	-205593		36.33	148.182	36.33	215.303	36.33	149.711
2794.35	99.8896			1186.01	97.0151									122.705	-29742.6	122.742	-13886		36.36	150.865	36.36	215.492	36.36	155.352
2796.28	99.8868			1186.49	97.0248									122.713	-274731	122.749	177821		36.39	156.28	36.39	213.557	36.39	154.228
2798.2	99.8839			1186.97	97.0334									122.72	-519719	122.756	67887.1		36.42	158.504	36.42	211.639	36.42	156.028
2800.13	99.8808			1187.45	97.0416									122.727	-138913	122.763	-42047.1		36.45	165.366	36.45	206.972	36.45	159.513
2802.06	99.8779			1187.94	97.05									122.734	241893	122.77	-249544		36.48	167.494	36.48	206.219	36.48	157.569
2803.99	99.8751			1188.42	97.0593									122.742	24412.8	122.778	-457040		36.51	165.392	36.51	204.653	36.51	158.396
2805.92	99.8725			1188.9	97.0697									122.749	137021	122.785	-121581		36.54	163.867	36.54	206.734	36.54	158.834
2807.85	99.8697			1189.38	97.0816									122.756	414675	122.792	213877		36.57	159.809	36.57	208.513	36.57	156.566
2809.78	99.8667			1189.86	97.0948									122.763	362239	122.799	6380.5		36.6	156.068	36.6	207.937	36.6	160.914
2811.7	99.8634			1190.35	97.1091									122.77	211377	122.807	-201116		36.63	150.96	36.63	205.492	36.63	161.287
2813.63	99.8597			1190.83	97.124									122.778	60516.2	122.814	13685.9		36.66	151.009	36.66	204.562	36.66	160.385
2815.56	99.8558			1191.31	97.1387									122.785	-90344.9	122.821	228488		36.69	148.175	36.69	202.221	36.69	158.755
2817.49	99.8519			1191.79	97.1524									122.792	-241206	122.828	417839		36.72	146.466	36.72	203.851	36.72	157.876
2819.42	99.8479			1192.28	97.1645									122.799	-405821	122.835	607189		36.75	149.196	36.75	202.434	36.75	157.198
2821.35	99.8438			1192.76	97.1741									122.807	-240346	122.843	374242		36.78	149.019	36.78	204.492	36.78	155.517
2823.28	99.8396			1193.24	97.1808									122.814	-74872	122.85	141295		36.81	149.97	36.81	212.065	36.81	157.888
2825.2	99.8353			1193.72	97.184									122.821	-239487	122.857	317448		36.84	149.809	36.84	209.329	36.84	159.688
2827.13	99.8305			1194.2	97.1838									122.828	-138483	122.864	493602		36.87	152.73	36.87	208.072	36.87	158.427
2829.06	99.8247			1194.68	97.1801									122.835	-37479	122.872	579264		36.9	153.291	36.9	206.221	36.9	163.615
2830.99	99.8168			1195.17	97.1736									122.843	-307826	122.879	664925		36.93	156.268	36.93	205.138	36.93	165.179
2832.92	99.8056			1195.65	97.165									122.85	-248083	122.886	600002		36.96	152.035	36.96	204.275	36.96	165.834
2834.85	99.7899			1196.13	97.1552									122.857	-6103.37	122.893	535078		36.99	151.086	36.99	200.301	36.99	166.697
2836.77	99.769			1196.61	97.1455									122.864	235876	122.9	289169		37.02	151.24	37.02	204.653	37.02	165.751
2838.7	99.7426			1197.1	97.1372									122.872	470979	122.908	43260.9		37.05	153.338	37.05	205.851	37.05	167.592
2840.63	99.7114			1197.58	97.1315									122.879	155933	122.915	66944.5		37.08	155.126	37.08	207.063	37.08	164.445
2842.56	99.677			1198.06	97.1297									122.886	-301379	122.922	90628.1		37.11	153.28	37.11	212.725	37.11	163.028
2844.49	99.6414			1198.54	97.1326									122.893	11518.6	122.929	174640		37.14	155.755	37.14	213.063	37.14	164.62
2846.42	99.6072			1199.02	97.1409									122.9	-12550.4	122.937	-103318		37.17	159.338	37.17	210.429	37.17	160.422
2848.34	99.5768			1199.51	97.1549									122.908	-36619.5	122.944	-477424		37.2	159.408	37.2	208.408	37.2	162.939
2850.27	99.5524			1199.99	97.1746									122.915	348485	122.951	-248247		37.23	160.811	37.23	209.52	37.23	163.189
2852.2	99.5355			1200.47	97.1996									122.922	183440	122.958	259948		37.26	155.869	37.26	210.944	37.26	163.009
2854.13	99.526			1200.95	97.2293									122.929	-366709	122.965	164860		37.29	157.921	37.29	210.049	37.29	162.378
2856.06	99.5231			1201.43	97.2628									122.937	-366709	122.973	-73507.4		37.32	157.504	37.32	214.897	37.32	163.312
2857.99	99.5251			1201.92	97.2993									122.944	-174157	122.98	-311875		37.35	162.559	37.35	213.692	37.35	160.758
2859.92	99.5302			1202.4	97.3376									122.951	18395.5	122.987	-406963		37.38	162.524	37.38	215.07	37.38	154.979
2861.84	99.5359			1202.88	97.3772									122.958	451638	122.994	-502051		37.41	162.45	37.41	216.266	37.41	152.73
2863.77	99.5405			1203.36	97.4172									122.965	554791	123.002	-70679.5		37.44	170.247	37.44	217.317	37.44	153.517
2865.7	99.5422			1203.85	97.4574									122.973	314101	123.009	360692		37.47	174.517	37.47	212.604	37.47	154.177
2867.63	99.5406			1204.33	97.4977									122.98	403500	123.016	128451		37.5	184.401	37.5	211.496	37.5	157.545
2869.56	99.5355			1204.81	97.5383									122.987	121548	123.023	-103789		37.53	188.303	37.53	208.597	37.53	158.389
2871.49	99.5277			1205.29	97.5795									122.994	-160403	123.03	-111684		37.56	192.979	37.56	211.972	37.56	160.632
2873.41	99.5183			1205.77	97.6216									123.002	-57250	123.038	-119578		37.59	201.767	37.59	217.422	37.59	164.872
2875.34	99.5082			1206.26	97.6649									123.009	45902.9	123.045	-36980.5		37.62	208.089	37.62	225.8	37.62	171.345
2877.27	99.4984			1206.74	97.7094									123.016	149056	123.052	45617.5		37.65	216.569	37.65	232.196	37.65	174.72
2879.2	99.4891			1207.22	97.7549									123.023	252209	123.059	-167770		37.68	222.629	37.68	238.012	37.68	179.914
2881.13	99.4803			1207.7	97.8011									123.03	159371	123.067	-381158		37.71	233.627	37.71	238.161	37.71	189.228
2883.06	99.4721			1208.18	97.8473									123.038	66533.5	123.074	-172248		37.74	244.816	37.74	242.671	37.74	193.35
2884.99	99.4645			1208.67	97.8929									123.045	-390778	123.081	36662.5		37.77	255.897	37.77	249.841	37.77	195.762
2886.91	99.4579			1209.15	97.937									123.052	-848089	123.088	-25904.6		37.8	269.238	37.8	248.632	37.8	200.655
2888.84	99.4522			1209.63	97.9788									123.059	-469862	123.095	-88471.6		37.83	277.657	37.83	246.534	37.83	209.807
2890.77	99.4477			1210.11	98.0174									123.067	238455	123.103	-151039		37.86	285.11	37.86	249.149	37.86	212.89
2892.7	99.444			1210.6	98.0522									123.074	45902.9	123.11	-213606		37.89	296.056	37.89	250.597	37.89	213.748
2894.63	99.4409			1211.08	98.0825									123.081	-146649	123.117	-312700		37.92	303.958	37.92	254.748	37.92	219.04
2896.56	99.4376			1211.56	98.1081									123.088	-29742.6	123.124	-411794		37.95	308.207	37.95	258.17	37.95	221.613
2898.49	99.433			1212.04	98.1288									123.095	87164.1	123.132	-420395		37.98	318.051	37.98	256.464	37.98	224.429
2900.41	99.4262			1212.52	98.1447									123.103	39026	123.139	-428997		38.01	326.9	38.01	255.625	38.01	227.021
2902.34	99.4161			1213.01	98.156									123.11	-9112	123.146	-224564		38.04	327.172	38.04	261.347	38.04	224.585
2904.27	99.4014			1213.49	98.1631									123.117	-150518	123.153	-20131		38.07	326.459	38.07	262.886	38.07	223.839
2906.2	99.3813			1213.97	98.1667									123.124	-291923	123.16	3317		38.1	320.615	38.1	257.688	38.1	226.706
2908.13	99.3553			1214.45	98.1674									123.132	-268284	123.168	26764.9		38.13	313.944	38.13	254.993	38.13	223.765
2910.06	99.3243			1214.93	98.1663									123.139	-244644	123.175	-224093		38.16	307.501	38.16	248.779	38.16	214.965
2911.99	99.2899			1215.42	98.1643									123.146	-83468.1	123.182	-474950		38.19	302.524	38.19	244.466	38.19	208.121
2913.91	99.255			1215.9	98.1624									123.153	77708.4	123.189	-303509		38.22	289.881	38.22	244.338	38.22	207.049
2915.84	99.223			1216.38	98.1615									123.16	115101	123.197	-132068		38.25	279.408	38.25	242.485	38.25	197.114
2917.77	99.1976			1216.86	98.1623									123.168	152494	123.204	-73743.1		38.28	269.261	38.28	237.506	38.28	189.245
2919.7	99.1814			1217.35	98.1651									123.175	-461695	123.211	-15417.8		38.31	260.925	38.31	235.124	38.31	188.79
2921.63	99.1765			1217.83	98.1697									123.182	-415706	123.218	-138078		38.34	249.056	38.34	235.266	38.34	188.751
2923.55	99.1832			1218.31	98.176									123.189	-184042	123.225	-260737		38.37	237.779	38.37	231.203	38.37	191.83
2925.48	99.2012			1218.79	98.1834									123.197	-612557	123.233	-463049		38.4	231.033	38.4	225.874	38.4	191.128
2927.41	99.2292			1219.27	98.1911									123.204	-576883	123.24	-665361		38.43	225.091	38.43	222.317	38.43	186.035
2929.34	99.2651			1219.76	98.1985									123.211	-211120	123.247	-324718		38.46	226.739	38.46	223.41	38.46	187.037
2931.27	99.3058			1220.24	98.2048									123.218	-237338	123.254	15924.6		38.49	226.312	38.49	224.587	38.49	186.774
2933.2	99.3482			1220.72	98.2096									123.225	-263556	123.262	107713		38.52	228.515	38.52	228.846	38.52	189.24
2935.13	99.3888			1221.2	98.2123									123.233	-218426	123.269	199502		38.55	231.231	38.55	227.301	38.55	183.699
2937.05	99.4246			1221.68	98.2128									123.24	-173297	123.276	-10351.1		38.58	226.242	38.58	225.657	38.58	181.858
2938.98	99.4536			1222.17	98.2112									123.247	-107537	123.283	-220204		38.61	226.028	38.61	224.238	38.61	183.41
2940.91	99.4748			1222.65	98.2079									123.254	-41777.1	123.29	81790.9		38.64	221.951	38.64	221.545	38.64	179.853
2942.84	99.4882			1223.13	98.2035									123.262	-302668	123.298	383786		38.67	217.282	38.67	216.464	38.67	182.769
2944.77	99.4945			1223.61	98.1989									123.269	-233470	123.305	263483		38.7	215.527	38.7	210.746	38.7	179.531
2946.7	99.4944			1224.09	98.1952									123.276	21404.1	123.312	143180		38.73	206.256	38.73	212.765	38.73	179.296
2948.62	99.4888			1224.58	98.1933									123.283	-53811.6	123.319	294354		38.76	200.033	38.76	215.762	38.76	179.888
2950.55	99.4786			1225.06	98.1941									123.29	-104958	123.327	445528		38.79	199.991	38.79	218.249	38.79	184.476
2952.48	99.4648			1225.54	98.1982									123.298	173985	123.334	295061		38.82	200.995	38.82	217.981	38.82	187.527
2954.41	99.4485			1226.02	98.2062									123.305	363528	123.341	144594		38.85	199.923	38.85	215.676	38.85	181.471
2956.34	99.4315			1226.51	98.218									123.312	-107107	123.348	-33799.1		38.88	196.704	38.88	216.657	38.88	176.725
2958.27	99.415			1226.99	98.2332									123.319	-103239	123.355	-212192		38.91	195.734	38.91	213.779	38.91	170.352
2960.2	99.4006			1227.47	98.2511									123.327	230719	123.363	-88942.9		38.94	195.485	38.94	215.333	38.94	165.732
2962.12	99.3891			1227.95	98.2709									123.334	-47364.5	123.37	34305.9		38.97	193.958	38.97	211.753	38.97	163.928
2964.05	99.3812			1228.43	98.2913									123.341	-325448	123.377	-113923		39	192.047	39	205.867	39	158.149
2965.98	99.3777			1228.92	98.3109									123.348	-401953	123.384	-262151		39.03	185.914	39.03	206.881	39.03	152.928
2967.91	99.3789			1229.4	98.3287									123.355	-478458	123.392	-108738		39.06	179.513	39.06	202.571	39.06	149.65
2969.84	99.3852			1229.88	98.3437									123.363	-169859	123.399	44674.9		39.09	174.114	39.09	201.005	39.09	153.977
2971.77	99.397			1230.36	98.355									123.37	138741	123.406	135.625		39.12	163.734	39.12	195.359	39.12	151.03
2973.7	99.4138			1230.84	98.3626									123.377	206650	123.413	-44403.7		39.15	160.599	39.15	192.685	39.15	145.932
2975.62	99.4348			1231.33	98.3664									123.384	274559	123.42	92042		39.18	154.308	39.18	188.406	39.18	143.319
2977.55	99.4583			1231.81	98.3671									123.392	342468	123.428	228488		39.21	151.515	39.21	183.441	39.21	147.212
2979.48	99.4828			1232.29	98.3652									123.399	410377	123.435	63291.7		39.24	151.89	39.24	185.872	39.24	148.615
2981.41	99.5066			1232.77	98.3618									123.406	405219	123.442	-101904		39.27	151.375	39.27	182.198	39.27	148.033
2983.34	99.5286			1233.26	98.3578									123.413	400061	123.449	34541.6		39.3	151.03	39.3	177.256	39.3	146.597
2985.27	99.5482			1233.74	98.3544									123.42	394904	123.457	170987		39.33	152.226	39.33	175.466	39.33	139.459
2987.2	99.5652			1234.22	98.3524									123.428	389746	123.464	-165767		39.36	152.112	39.36	173.897	39.36	136.767
2989.12	99.5795			1234.7	98.3527									123.435	178282	123.471	-502522		39.39	149.382	39.39	178.172	39.39	136.888
2991.05	99.5915			1235.18	98.3558									123.442	-33181	123.478	-416978		39.42	145.34	39.42	178.662	39.42	133.252
2992.98	99.6013			1235.66	98.3619									123.449	71691.1	123.485	-331435		39.45	149.392	39.45	180.809	39.45	131.758
2994.91	99.6094			1236.15	98.3709									123.457	176563	123.493	-208186		39.48	148.312	39.48	183.198	39.48	133.576
2996.84	99.6164			1236.63	98.3825									123.464	-28023.4	123.5	-84936.8		39.51	147.422	39.51	184.853	39.51	138.988
2998.77	99.623			1237.11	98.3957									123.471	427569	123.507	-142673		39.54	147.117	39.54	185.107	39.54	141.466
3000.69	99.6301			1237.59	98.4096									123.478	738747	123.514	-200409		39.57	143.317	39.57	185.627	39.57	142.406
3002.62	99.638			1238.08	98.4233									123.485	389746	123.522	-17774.4		39.6	140.028	39.6	183.692	39.6	139.576
3004.55	99.6462			1238.56	98.4356									123.493	257366	123.529	164860		39.63	143.881	39.63	179.622	39.63	135.597
3006.48	99.654			1239.04	98.4457									123.5	455076	123.536	143887		39.66	142.86	39.66	180.795	39.66	137.005
3008.41	99.6603			1239.52	98.4529									123.507	425849	123.543	122913		39.69	140.608	39.69	179.855	39.69	139.599
3010.34	99.6638			1240	98.4569									123.514	396623	123.55	365876		39.72	141.261	39.72	179.089	39.72	140.781
3012.26	99.6632			1240.49	98.4575									123.522	127566	123.558	246869		39.75	143.368	39.75	180.221	39.75	140.702
3014.19	99.6585			1240.97	98.4552									123.529	-141492	123.565	-279354		39.78	144.04	39.78	185.678	39.78	145.76
3016.12	99.6496			1241.45	98.4504									123.536	-362411	123.572	-81637.6		39.81	142.529	39.81	183.128	39.81	147.734
3018.05	99.6372			1241.93	98.4441									123.543	-253241	123.579	202212		39.84	141.625	39.84	181.294	39.84	148.781
3019.98	99.6221			1242.41	98.4375									123.55	151635	123.587	124091		39.87	139.825	39.87	180.643	39.87	144.72
3021.91	99.6053			1242.9	98.4316									123.558	-103669	123.594	113840		39.9	140.015	39.9	179.815	39.9	143.985
3023.84	99.5884			1243.38	98.4274									123.565	-358972	123.601	103589		39.93	140.968	39.93	178.659	39.93	142.85
3025.76	99.5735			1243.86	98.4257									123.572	45902.9	123.608	19813		39.96	142.683	39.96	177.173	39.96	141.317
3027.69	99.5626			1244.34	98.4267									123.579	354072	123.615	-63963.3		39.99	145.159	39.99	175.359	39.99	139.386
3029.62	99.5573			1244.83	98.4304									123.587	332152	123.623	-94952.2		40	148.399	40	173.217	40	137.056
3031.55	99.558			1245.31	98.4364									123.594	152064	123.63	236029
3033.48	99.5645			1245.79	98.4439									123.601	-28023.4	123.637	675412
3035.41	99.5752			1246.27	98.4522									123.608	97909.1	123.644	390856
3037.34	99.5879			1246.75	98.4601									123.615	223842	123.652	423023
3039.26	99.6006			1247.24	98.4667									123.623	-207252	123.659	817160
3041.19	99.6117			1247.72	98.4712									123.63	21833.9	123.666	540145
3043.12	99.6202			1248.2	98.4729									123.637	515679	123.673	263129
3045.05	99.6256			1248.68	98.4712									123.644	679434	123.68	310379
3046.98	99.6275			1249.16	98.466									123.652	685021	123.688	357628
3048.91	99.626			1249.65	98.4572									123.659	690609	123.695	373181
3050.83	99.6217			1250.13	98.4453									123.666	623989	123.702	388735
3052.76	99.6154			1250.61	98.4308									123.673	557369	123.709	494781
3054.69	99.6084			1251.09	98.4145									123.68	490750	123.717	600827
3056.62	99.6016			1251.58	98.3971									123.688	424130	123.724	508920
3058.55	99.596			1252.06	98.3795									123.695	433156	123.731	417014
3060.48	99.5918			1252.54	98.3625									123.702	442182	123.738	302484
3062.41	99.5888			1253.02	98.3468									123.709	286163	123.745	187955
3064.33	99.586			1253.5	98.3329									123.717	130145	123.753	316624
3066.26	99.5829			1253.99	98.321									123.724	238885	123.76	83322.7
3068.19	99.5789			1254.47	98.3114									123.731	347625	123.767	-398833
3070.12	99.5738			1254.95	98.3035									123.738	181291	123.774	-157048
3072.05	99.5677			1255.43	98.2968									123.745	14957	123.782	220475
3073.98	99.5603			1255.91	98.2904									123.753	73840.1	123.789	-125941
3075.9	99.5516			1256.4	98.2832									123.76	132723	123.796	-223503
3077.83	99.5417			1256.88	98.2742									123.767	466681	123.803	40904.4
3079.76	99.5307			1257.36	98.2623									123.774	800638	123.81	290348
3081.69	99.5191			1257.84	98.2472									123.782	491609	123.818	539791
3083.62	99.5073			1258.33	98.2287									123.789	182581	123.825	766612
3085.55	99.4958			1258.81	98.2069									123.796	368686	123.832	993432
3087.47	99.4848			1259.29	98.1824									123.803	554791	123.839	1733040
3089.4	99.474			1259.77	98.1561									123.81	721555	123.847	1748710
3091.33	99.4632			1260.25	98.129									123.818	888319	123.854	1304380
3093.26	99.4521			1260.73	98.1018									123.825	1055080	123.861	1222020
3095.19	99.4408			1261.22	98.0756									123.832	1221850	123.868	1382860
3097.12	99.4292			1261.7	98.0509									123.839	1481450	123.875	1543690
3099.05	99.4176			1262.18	98.0282									123.847	1741050	123.883	1968470
3100.97	99.4061			1262.66	98.0076									123.854	1526150	123.89	2755210
3102.9	99.3949			1263.15	97.9892									123.861	1311250	123.897	3911460
3104.83	99.3842			1263.63	97.9725									123.868	1763400	123.904	5429690
3106.76	99.3738			1264.11	97.9572									123.875	2545640	123.912	7664310
3108.69	99.3637			1264.59	97.9427									123.883	3520440	123.919	10260900
3110.62	99.354			1265.07	97.9284									123.89	4825320	123.926	10943100
3112.55	99.3449			1265.56	97.9138									123.897	6838520	123.933	8970910
3114.47	99.3363			1266.04	97.8982									123.904	9952020	123.94	6606560
3116.4	99.328			1266.52	97.881									123.912	13760100	123.948	4604180
3118.33	99.3197			1267	97.8619									123.919	15587600	123.955	2956220
3120.26	99.3112			1267.48	97.8405									123.926	13340600	123.962	2032210
3122.19	99.3022			1267.97	97.817									123.933	9553160	123.969	1628530
3124.12	99.2928			1268.45	97.7917									123.94	6453420	123.977	1224850
3126.04	99.2834			1268.93	97.7651									123.948	4013850	123.984	1281170
3127.97	99.274			1269.41	97.7384									123.955	2770860	123.991	1337490
3129.9	99.265			1269.9	97.7124									123.962	2188050	123.998	1212830
3131.83	99.256			1270.38	97.6882									123.969	1550220	124.005	1088170
3133.76	99.2471			1270.86	97.6666									123.977	912388	124.013	923913
3135.69	99.2382			1271.34	97.648									123.984	931299	124.02	759660
3137.61	99.2296			1271.82	97.6324									123.991	950210	124.027	685899
3139.54	99.221			1272.31	97.6196									123.998	1031010	124.034	612138
3141.47	99.2128			1272.79	97.6088									124.005	781727	124.042	550101
3143.4	99.2048			1273.27	97.5992									124.013	357081	124.049	488065
3145.33	99.1971			1273.75	97.5897									124.02	592614	124.056	705046
3147.26	99.1894			1274.23	97.5792									124.027	828146	124.063	922028
3149.19	99.1813			1274.72	97.5669									124.034	403500	124.07	1208760
3151.11	99.1724			1275.2	97.5518									124.042	399846	124.078	1133530
3153.04	99.1628			1275.68	97.5335									124.049	726282	124.085	718950
3154.97	99.1526			1276.16	97.5114									124.056	550708	124.092	304369
3156.9	99.142			1276.64	97.4855									124.063	375133	124.099	73601.9
3158.83	99.1309			1277.13	97.456									124.07	478071	124.107	-157166
3160.76	99.1195			1277.61	97.4232									124.078	581009	124.114	49446.9
3162.68	99.1077			1278.09	97.3877									124.085	594548	124.121	618030
3164.61	99.0953			1278.57	97.3502									124.092	277997	124.128	553165
3166.54	99.0825			1279.06	97.3113									124.099	401566	124.135	126330
3168.47	99.0698			1279.54	97.2718									124.107	525134	124.143	242450
3170.4	99.0573			1280.02	97.2323									124.114	573057	124.15	720541
3172.33	99.0454			1280.5	97.1937									124.121	951070	124.157	752295
3174.26	99.0338			1280.98	97.1564									124.128	1208740	124.164	422080
3176.18	99.0223			1281.47	97.1211									124.135	916256	124.172	499082
3178.11	99.0103			1281.95	97.0882									124.143	623774	124.179	576082
3180.04	98.9979			1282.43	97.0581									124.15	661382	124.186	381606
3181.97	98.9852			1282.91	97.031									124.157	441108	124.193	187130
3183.9	98.972			1283.39	97.007									124.164	550923	124.2	294295
3185.83	98.9586			1283.88	96.9862									124.172	825782	124.208	401460
3187.76	98.9448			1284.36	96.9686									124.179	550493	124.215	505798
3189.68	98.9305			1284.84	96.9543									124.186	381795	124.222	610135
3191.61	98.9157			1285.32	96.9433									124.193	543186	124.229	510864
3193.54	98.9001			1285.81	96.9357									124.2	209443	124.237	411594
3195.47	98.884			1286.29	96.9315									124.208	-124299	124.244	630932
3197.4	98.8672			1286.77	96.9309									124.215	-105603	124.251	488300
3199.33	98.8504			1287.25	96.9337									124.222	-86906.5	124.258	81732
3201.26	98.8338			1287.73	96.9399									124.229	117465	124.265	278447
3203.18	98.8173			1288.22	96.9493									124.237	321837	124.273	366347
3205.11	98.8008			1288.7	96.9615									124.244	127351	124.28	-149036
3207.04	98.7843			1289.18	96.9761									124.251	262954	124.287	-309990
3208.97	98.7674			1289.66	96.9927									124.258	687385	124.294	-108974
3210.9	98.7503			1290.14	97.0107									124.265	561668	124.302	-5991.5
3212.82	98.7333			1290.63	97.0293									124.273	185804	124.309	96990.9
3214.75	98.7165			1291.11	97.0478									124.28	-190059	124.316	222596
3216.68	98.6998			1291.59	97.0655									124.287	-421509	124.323	348202
3218.61	98.683			1292.07	97.0816									124.294	-322869	124.33	292822
3220.54	98.6655			1292.56	97.0954									124.302	-84972.4	124.338	237443
3222.47	98.6476			1293.04	97.1065									124.309	-177165	124.345	91570.7
3224.4	98.6294			1293.52	97.1145									124.316	-331250	124.352	-54301.3
3226.32	98.6112			1294	97.1192									124.323	-155245	124.359	46795.8
3228.25	98.5932			1294.48	97.1205									124.33	127351	124.366	147893
3230.18	98.5756			1294.97	97.1187									124.338	409947	124.374	45381.9
3232.11	98.5583			1295.45	97.1141									124.345	348700	124.381	-57129.2
3234.04	98.5413			1295.93	97.1071									124.352	287453	124.388	194789
3235.97	98.5244			1296.41	97.0984									124.359	-29957.5	124.395	84736.6
3237.9	98.5078			1296.89	97.0886									124.366	-17278.2	124.403	-206300
3239.82	98.4917			1297.38	97.0785									124.374	153569	124.41	-135367
3241.75	98.4762			1297.86	97.0686									124.381	-225733	124.417	71304.1
3243.68	98.4613			1298.34	97.0596									124.388	-337267	124.424	277976
3245.61	98.4467			1298.82	97.0519									124.395	101348	124.431	205629
3247.54	98.4321			1299.31	97.0459									124.403	175489	124.439	133282
3249.47	98.4177			1299.79	97.0419									124.41	249630	124.446	7205.37
3251.39	98.4033			1300.27	97.0403									124.417	165603	124.453	-118871
3253.32	98.3891			1300.75	97.0416									124.424	-248513	124.46	177350
3255.25	98.3752			1301.23	97.046									124.431	-511338	124.468	473571
3257.18	98.3619			1301.71	97.0541									124.439	-224014	124.475	-63491.9
3259.11	98.3494			1302.2	97.066									124.446	-81104.1	124.482	-600555
3261.04	98.3375			1302.68	97.0819									124.453	61805.6	124.489	-353351
3262.97	98.326			1303.16	97.1018									124.46	74055	124.496	-106146
3264.89	98.3149			1303.64	97.1254									124.468	86304.5	124.504	-126825
3266.82	98.304			1304.13	97.1525									124.475	346121	124.511	-147504
3268.75	98.2932			1304.61	97.1826									124.482	605937	124.518	-168183
3270.68	98.2825			1305.09	97.2154									124.489	714463	124.525	-188862
3272.61	98.2715			1305.57	97.2503									124.496	272839	124.533	-30441
3274.54	98.2602			1306.05	97.2867									124.504	-365258	124.54	127980
3276.47	98.2484			1306.54	97.3239									124.511	-453207	124.547	-135898
3278.39	98.236			1307.02	97.3613									124.518	-389864	124.554	-37805.2
3280.32	98.223			1307.5	97.3978									124.525	-326522	124.561	232788
3282.25	98.2093			1307.98	97.4327									124.533	-125643	124.569	-99901
3284.18	98.1952			1308.46	97.465									124.54	75237	124.576	-206359
3286.11	98.1809			1308.95	97.4939									124.547	-19588.5	124.583	49152.4
3288.04	98.1663			1309.43	97.5186									124.554	-114414	124.59	289582
3289.96	98.151			1309.91	97.5384									124.561	397644	124.598	168042
3291.89	98.1348			1310.39	97.5534									124.569	579612	124.605	-270223
3293.82	98.1173			1310.88	97.5636									124.576	46386.4	124.612	-708487
3295.75	98.0987			1311.36	97.5696									124.583	-156750	124.619	-472770
3297.68	98.0786			1311.84	97.5725									124.59	97425.6	124.626	-237054
3299.61	98.0572			1312.32	97.5733									124.598	351601	124.634	66532.1
3301.53	98.0345			1312.8	97.5732									124.605	729560	124.641	370118
3303.46	98.0104			1313.29	97.5729									124.612	777429	124.648	377718
3305.39	97.9847			1313.77	97.5729									124.619	472322	124.655	23347.9
3307.32	97.9572			1314.25	97.5732									124.626	167215	124.663	-172660
3309.25	97.9278			1314.73	97.5733									124.634	144059	124.67	-6698.5
3311.18	97.8971			1315.21	97.5726									124.641	-209186	124.677	268608
3313.11	97.8654			1315.7	97.5706									124.648	-569308	124.684	181945
3315.03	97.833			1316.18	97.567									124.655	-379281	124.691	19871.9
3316.96	97.7998			1316.66	97.5622									124.663	99574.6	124.699	-142202
3318.89	97.7656			1317.14	97.5569									124.67	28281	124.706	-292963
3320.82	97.7301			1317.62	97.5524									124.677	-319806	124.713	-443725
3322.75	97.6933			1318.11	97.5504									124.684	-117745	124.72	69124.4
3324.68	97.6552			1318.59	97.5525									124.691	70562.9	124.728	581974
3326.61	97.6158			1319.07	97.5601									124.699	-291278	124.735	440462
3328.53	97.5751			1319.55	97.5743									124.706	-360853	124.742	298949
3330.46	97.5331			1320.04	97.5957									124.713	-100338	124.749	157437
3332.39	97.4898			1320.52	97.6245									124.72	215192	124.756	15924.6
3334.32	97.4449			1321	97.6602									124.728	530722	124.764	-1160.5
3336.25	97.3984			1321.48	97.7019									124.735	249415	124.771	-18245.7
3338.18	97.3507			1321.96	97.7484									124.742	-31891.6	124.778	190900
3340.1	97.3023			1322.45	97.7985									124.749	71906	124.785	38076.5
3342.03	97.2533			1322.93	97.8508									124.756	175704	124.793	-136428
3343.96	97.204			1323.41	97.9043									124.764	80072.4	124.8	51037.6
3345.89	97.1542			1323.89	97.9582									124.771	-15559	124.807	215880
3347.82	97.1038			1324.38	98.0118									124.778	-83683	124.814	18752.5
3349.75	97.0528			1324.86	98.0644									124.785	398342	124.821	115726
3351.68	97.001			1325.34	98.1156									124.793	648273	124.829	212699
3353.6	96.9484			1325.82	98.1647									124.8	127995	124.836	60817.4
3355.53	96.8953			1326.3	98.2113									124.807	-254745	124.843	270906
3357.46	96.8419			1326.79	98.255									124.814	-307396	124.85	400871
3359.39	96.788			1327.27	98.2955									124.821	-195002	124.858	168866
3361.32	96.7335			1327.75	98.3328									124.829	247481	124.865	163093
3363.25	96.6787			1328.23	98.367									124.836	215460	124.872	157319
3365.17	96.6234			1328.71	98.3982									124.843	-146649	124.879	140234
3367.1	96.568			1329.2	98.4266									124.85	178605	124.886	123149
3369.03	96.5129			1329.68	98.4526									124.858	503859	124.894	106064
3370.96	96.4582			1330.16	98.4766									124.865	182688	124.901	88978.5
3372.89	96.4045			1330.64	98.4988									124.872	-138483	124.908	-85525.9
3374.82	96.3517			1331.12	98.5198									124.879	90495	124.915	-260030
3376.74	96.3			1331.61	98.5402									124.886	-10616.3	124.923	-253550
3378.67	96.2494			1332.09	98.5602									124.894	-311157	124.93	-247069
3380.6	96.2002			1332.57	98.58									124.901	-611697	124.937	-297146
3382.53	96.1526			1333.05	98.5997									124.908	-360369	124.944	-347224
3384.46	96.1065			1333.54	98.6187									124.915	-109041	124.951	-216316
3386.39	96.0621			1334.02	98.6362									124.923	-222187	124.959	-85408.1
3388.32	96.0192			1334.5	98.6515									124.93	-335333	124.966	-57600.5
3390.24	95.9777			1334.98	98.6634									124.937	-331572	124.973	-29792.9
3392.17	95.9369			1335.46	98.671									124.944	2277.75	124.98	179000
3394.1	95.8967			1335.95	98.6735									124.951	329251	124.988	387792
3396.03	95.8572			1336.43	98.6707									124.959	106075	124.995	364698
3397.96	95.8186			1336.91	98.6634									124.966	-260708	125.002	341603
3399.89	95.7812			1337.39	98.6528									124.973	-77343.4	125.009	454248
3401.82	95.7448			1337.87	98.6409									124.98	112899	125.016	204922
3403.74	95.7093			1338.36	98.63									124.988	-26948.9	125.024	-63256.3
3405.67	95.6749			1338.84	98.6222									124.995	39509.6	125.031	30535.4
3407.6	95.6419			1339.32	98.619									125.002	105968	125.038	297771
3409.53	95.6103			1339.8	98.6213									125.009	-123279	125.045	565007
3411.46	95.5802			1340.29	98.6288									125.016	-352525	125.053	589044
3413.39	95.5519			1340.77	98.6407									125.024	-19588.5	125.06	251111
3415.31	95.5254			1341.25	98.6554									125.031	313348	125.067	418428
3417.24	95.5008			1341.73	98.6709									125.038	446856	125.074	585744
3419.17	95.4778			1342.21	98.6851									125.045	250275	125.081	289287
3421.1	95.4558			1342.69	98.6967									125.053	-92440.3	125.089	-7169.75
3423.03	95.4361			1343.18	98.7048									125.06	-435155	125.096	-205593
3424.96	95.4192			1343.66	98.7093									125.067	-323997	125.103	-42047.1
3426.89	95.4052			1344.14	98.7103									125.074	-212839	125.11	213877
3428.81	95.3936			1344.62	98.7083									125.081	38864.9	125.118	469801
3430.74	95.3843			1345.11	98.7036									125.089	-39520.6	125.125	454248
3432.67	95.3771			1345.59	98.696									125.096	-14753.1	125.132	800664
3434.6	95.3719			1346.07	98.6855									125.103	10014.2	125.139	1380850
3436.53	95.3682			1346.55	98.6719									125.11	-27110	125.146	1961040
3438.46	95.3662			1347.03	98.6552									125.118	-64234.4	125.154	2201880
3440.39	95.366			1347.52	98.6352									125.125	15548	125.161	2080760
3442.31	95.3675			1348	98.6123									125.132	95330.4	125.168	1754130
3444.24	95.3708			1348.48	98.5867									125.139	-242657	125.175	1065540
3446.17	95.3754			1348.96	98.559									125.146	-30494.7	125.183	497609
3448.1	95.3813			1349.44	98.5299									125.154	367342	125.19	532957
3450.03	95.3903			1349.93	98.5									125.161	215031	125.197	533782
3451.95	95.4025			1350.41	98.4702									125.168	16300.1	125.204	172637
3453.88	95.4173			1350.89	98.4409									125.175	147659	125.211	150839
3455.81	95.4343			1351.37	98.4128									125.183	224003	125.219	491010
3457.74	95.4536			1351.86	98.3861									125.19	300347	125.226	312735
3459.67	95.4749			1352.34	98.3609									125.197	421552	125.233	134460
3461.6	95.4974			1352.82	98.3374									125.204	542756	125.24	159794
3463.53	95.5212			1353.3	98.3153									125.211	278857	125.248	185127
3465.45	95.5468			1353.78	98.2948									125.219	14957	125.255	203862
3467.38	95.5738			1354.27	98.2755									125.226	-207681	125.262	222596
3469.31	95.6019			1354.75	98.2574									125.233	-430320	125.269	105592
3471.24	95.6309			1355.23	98.2398									125.24	-364130	125.276	350558
3473.17	95.6609			1355.71	98.2221									125.248	32149.1	125.284	495605
3475.1	95.6915			1356.19	98.2036									125.255	167108	125.291	278683
3477.03	95.723			1356.68	98.1832									125.262	-28023.4	125.298	265368
3478.95	95.7552			1357.16	98.1603									125.269	-181893	125.305	614023
3480.88	95.7879			1357.64	98.1342									125.276	-335763	125.313	331588
3482.81	95.8208			1358.12	98.1041									125.284	-202524	125.32	49152.4
3484.74	95.8549			1358.61	98.0697									125.291	-69284.5	125.327	90981.5
3486.67	95.8899			1359.09	98.0307									125.298	-18567.6	125.334	132811
3488.6	95.9255			1359.57	97.9873									125.305	32149.1	125.341	208575
3490.53	95.962			1360.05	97.9401									125.313	171406	125.349	284338
3492.45	95.9995			1360.53	97.8908									125.32	310662	125.356	179118
3494.38	96.0375			1361.02	97.8413									125.327	449919	125.363	435866
3496.31	96.0754			1361.5	97.7939									125.334	589175	125.37	1198810
3498.24	96.1133			1361.98	97.7507									125.341	90602.5	125.378	2323720
3500.17	96.1512			1362.46	97.7131									125.349	-407970	125.385	2513540
3502.09	96.1878			1362.94	97.6819									125.356	-287625	125.392	1617450
3504.02	96.2235			1363.43	97.6569									125.363	162810	125.399	973990
3505.95	96.2598			1363.91	97.637									125.37	665680	125.406	692497
3507.88	96.2968			1364.39	97.6204									125.378	838461	125.414	305430
3509.81	96.3338			1364.87	97.6043									125.385	412955	125.421	280332
3511.74	96.3723			1365.36	97.586									125.392	-12550.4	125.428	597763
3513.67	96.4123			1365.84	97.563									125.399	-15129.2	125.435	70597.1
3515.59	96.4535			1366.32	97.5336									125.406	312381	125.443	-34270.4
3517.52	96.4951			1366.8	97.4974									125.414	179142	125.45	705459
3519.45	96.536			1367.28	97.4546									125.421	45902.9	125.457	781576
3521.38	96.5762			1367.77	97.4065									125.428	43753.9	125.464	495723
3523.31	96.6158			1368.25	97.3544									125.435	41604.9	125.471	322986
3525.24	96.655			1368.73	97.2999									125.443	-180604	125.479	150249
3527.17	96.6939			1369.21	97.2441									125.45	-72723	125.486	-273227
3529.09	96.7331			1369.69	97.188									125.457	260375	125.493	-93420.4
3531.02	96.7741			1370.18	97.1315									125.464	43324.1	125.5	169338
3532.95	96.8178			1370.66	97.0741									125.471	-132466	125.508	432096
3534.88	96.8629			1371.14	97.0144									125.479	21833.9	125.515	208457
3536.81	96.909			1371.62	96.9511									125.486	385878	125.522	-15182.1
3538.74	96.9565			1372.1	96.8834									125.493	419832	125.529	62820.5
3540.66	97.0032			1372.59	96.8116									125.5	164959	125.536	140823
3542.59	97.05			1373.07	96.7369									125.508	-89915.1	125.544	78845.2
3544.52	97.0969			1373.55	96.661									125.515	-179744	125.551	16867.2
3546.45	97.144			1374.03	96.5858									125.522	-269573	125.558	-271342
3548.38	97.1925			1374.52	96.5127									125.529	-290634	125.565	-197581
3550.31	97.2425			1375	96.4424									125.536	18395.5	125.573	98640.4
3552.24	97.2927			1375.48	96.3747									125.544	30000.1	125.58	32892
3554.16	97.344			1375.96	96.3077									125.551	-288485	125.587	-228924
3556.09	97.3977			1376.44	96.2381									125.558	-297510	125.594	-490739
3558.02	97.4533			1376.93	96.1604									125.565	-306536	125.601	-454683
3559.95	97.5078			1377.41	96.0674									125.573	-179744	125.609	-418628
3561.88	97.5596			1377.89	95.9499									125.58	277137	125.616	-201587
3563.81	97.6103			1378.37	95.7975									125.587	630866	125.623	15453.4
3565.74	97.6585			1378.85	95.5992									125.594	214386	125.63	40197.4
3567.66	97.703			1379.34	95.3451									125.601	-192638	125.638	64941.4
3569.59	97.7498			1379.82	95.0288									125.609	-49513.5	125.645	67062.4
3571.52	97.8003			1380.3	94.65									125.616	-98941	125.652	69183.3
3573.45	97.8533			1380.78	94.2159									125.623	-148368	125.659	463674
3575.38	97.9086			1381.27	93.7418									125.63	159801	125.666	496195
3577.31	97.9666			1381.75	93.2503									125.638	467970	125.674	204451
3579.23	98.0264			1382.23	92.7695									125.645	281006	125.681	274677
3581.16	98.0871			1382.71	92.3309									125.652	94041	125.688	392034
3583.09	98.1482			1383.19	91.9677									125.659	348700	125.695	147421
3585.02	98.2078			1383.67	91.7119									125.666	603358	125.703	129040
3586.95	98.2618			1384.16	91.5894									125.674	569189	125.71	110659
3588.88	98.3132			1384.64	91.6151									125.681	204930	125.717	109245
3590.8	98.3658			1385.12	91.7885									125.688	160446	125.724	107831
3592.73	98.4156			1385.6	92.093									125.695	446050	125.731	159204
3594.66	98.4642			1386.09	92.4992									125.703	525349	125.739	210578
3596.59	98.517			1386.57	92.9699									125.71	604648	125.746	376952
3598.52	98.5737			1387.05	93.4659									125.717	657299	125.753	-59957.1
3600.45	98.6309			1387.53	93.9503									125.724	709950	125.76	-625064
3602.38	98.6857			1388.01	94.392									125.731	597556	125.768	-104261
3604.3	98.7419			1388.5	94.7681									125.739	485162	125.775	458018
3606.23	98.7987			1388.98	95.0653									125.746	204286	125.782	417014
3608.16	98.853			1389.46	95.2814									125.753	-76591.3	125.789	240271
3610.09	98.9063			1389.94	95.4239									125.76	-82393.5	125.796	63527.5
3612.02	98.957			1390.42	95.5079									125.768	-88195.9	125.804	211049
3613.95	99.0032			1390.91	95.5501									125.775	61590.8	125.811	358571
3615.88	99.048			1391.39	95.565									125.782	211377	125.818	204451
3617.8	99.0905			1391.87	95.5611									125.789	-23940.3	125.825	50330.6
3619.73	99.1268			1392.35	95.5426									125.796	-259258	125.833	179942
3621.66	99.1592			1392.84	95.5109									125.804	48696.6	125.84	309554
3623.59	99.1884			1393.32	95.4668									125.811	356651	125.847	137524
3625.52	99.2165			1393.8	95.4116									125.818	375777	125.854	-34506.1
3627.45	99.2429			1394.28	95.3477									125.825	64814.2	125.861	147893
3629.37	99.2645			1394.76	95.278									125.833	-130961	125.869	330292
3631.3	99.2927			1395.25	95.2058									125.84	3352.38	125.876	90392.4
3633.23	99.3261			1395.73	95.1341									125.847	96404.9	125.883	-149507
3635.16	99.3629			1396.21	95.0658									125.854	189457	125.89	160501
3637.09	99.4041			1396.69	95.0034									125.861	395978	125.898	470508
3639.02	99.4472			1397.17	94.9488									125.869	602499	125.905	237560
3640.95	99.4898			1397.66	94.9027									125.876	423915	125.912	4613.13
3642.87	99.5271			1398.14	94.8654									125.883	245332	125.919	133636
3644.8	99.5575			1398.62	94.8364									125.89	247051	125.926	262658
3646.73	99.5795			1399.1	94.8149									125.898	248770	125.934	316270
3648.66	99.5877			1399.59	94.8005									125.905	250490	125.941	7912.25
3650.59	99.5879			1400.07	94.7926									125.912	252209	125.948	-381512
3652.52	99.5912			1400.55	94.7908									125.919	253928	125.955	-408966
3654.44	99.5977			1401.03	94.7944									125.926	255647	125.963	960.375
3656.37	99.606			1401.51	94.8026									125.934	92321.7	125.97	410887
3658.3	99.6246			1402	94.8151									125.941	-71003.7	125.977	338186
3660.23	99.6499			1402.48	94.8316									125.948	70831.5	125.984	265486
3662.16	99.6771			1402.96	94.8522									125.955	212667	125.991	373771
3664.09	99.7054			1403.44	94.8772									125.963	375133	125.999	482055
3666.01	99.734			1403.92	94.9067									125.97	537598	126.006	315563
3667.94	99.7601			1404.41	94.9403									125.977	218684	126.013	149071
3669.87	99.7775			1404.89	94.9773									125.984	229859	126.02	-198406
3671.8	99.7902			1405.37	95.0166									125.991	660522	126.028	-545883
3673.73	99.796			1405.85	95.0568									125.999	541037	126.035	-44992.8
3675.66	99.7884			1406.34	95.0963									126.006	237596	126.042	455897
3677.59	99.7832			1406.82	95.1337									126.013	264243	126.049	74485.5
3679.51	99.7854			1407.3	95.1675									126.02	70831.5	126.056	-306926
3681.44	99.7913			1407.78	95.1967									126.028	-122580	126.064	-414975
3683.37	99.798			1408.26	95.2209									126.035	-16848.5	126.071	-161054
3685.3	99.8046			1408.74	95.2402									126.042	88883.3	126.078	-110741
3687.23	99.8097			1409.23	95.2552									126.049	194615	126.085	-60428.4
3689.16	99.8111			1409.71	95.2668									126.056	300347	126.093	-44050.2
3691.09	99.8126			1410.19	95.2758									126.064	210088	126.1	-27672
3693.01	99.8171			1410.67	95.2828									126.071	119829	126.107	-11293.7
3694.94	99.8228			1411.16	95.2882									126.078	29570.4	126.114	5084.37
3696.87	99.8275			1411.64	95.2917									126.085	-60688.5	126.121	-104732
3698.8	99.8336			1412.12	95.2931									126.093	-44355.9	126.129	-214548
3700.73	99.8377			1412.6	95.2921									126.1	-28023.4	126.136	-324365
3702.66	99.8407			1413.08	95.2882									126.107	-11690.9	126.143	-434181
3704.58	99.8504			1413.57	95.2813									126.114	4641.75	126.15	-253668
3706.51	99.8619			1414.05	95.2714									126.121	100488	126.158	-73153.9
3708.44	99.8694			1414.53	95.2591									126.129	196334	126.165	84736.6
3710.37	99.8705			1415.01	95.2452									126.136	202781	126.172	242627
3712.3	99.8685			1415.49	95.2311									126.143	-120861	126.179	544740
3714.23	99.8705			1415.98	95.2182									126.15	-203813	126.186	484883
3716.16	99.8764			1416.46	95.2084									126.158	-286765	126.194	2727.87
3718.08	99.8825			1416.94	95.203									126.165	-390348	126.201	-117457
3720.01	99.8922			1417.42	95.2023									126.172	-493931	126.208	135639
3721.94	99.9035			1417.9	95.2058									126.179	-82178.6	126.215	388735
3723.87	99.9128			1418.39	95.212									126.186	329574	126.223	242156
3725.8	99.921			1418.87	95.2189									126.194	452497	126.23	95576.9
3727.73	99.9319			1419.35	95.2242									126.201	245332	126.237	90392.4
3729.65	99.9474			1419.83	95.2252									126.208	-23725.4	126.244	85208
3731.58	99.9614			1420.32	95.2194									126.215	37306.9	126.251	125270
3733.51	99.9684			1420.8	95.2041									126.223	222122	126.259	-196638
3735.44	99.9684			1421.28	95.1775									126.23	-143211	126.266	-258381
3737.37	99.967			1421.76	95.1386									126.237	-305677	126.273	41847
3739.3	99.9686			1422.24	95.0879									126.244	-138053	126.28	93220.3
3741.22	99.9728			1422.73	95.0269									126.251	-46075.1	126.288	144594
3743.15	99.9717			1423.21	94.9582									126.259	45902.9	126.295	139409
3745.08	99.9619			1423.69	94.8838									126.266	385448	126.302	-227745
3747.01	99.9545			1424.17	94.8058									126.273	394904	126.309	-293258
3748.94	99.9444			1424.65	94.7255									126.28	314960	126.316	3199.13
3750.87	99.9294			1425.14	94.6439									126.288	235017	126.324	156377
3752.8	99.9141			1425.62	94.5615									126.295	161950	126.331	309554
3754.72	99.9054			1426.1	94.4785									126.302	88883.3	126.338	387321
3756.65	99.8994			1426.58	94.3945									126.309	222122	126.345	103118
3758.58	99.8906			1427.07	94.3089									126.316	25272.4	126.353	47031.4
3760.51	99.8813			1427.55	94.2212									126.324	-233470	126.36	-9055
3762.44	99.8764			1428.03	94.1312									126.331	-162122	126.367	-291373
3764.37	99.8756			1428.51	94.0401									126.338	53639.4	126.374	-211720
3766.3	99.8764			1428.99	93.9503									126.345	-60688.5	126.381	-120757
3768.22	99.877			1429.48	93.8648									126.353	-99585.8	126.389	-29792.9
3770.15	99.8729			1429.96	93.7873									126.36	-138483	126.396	174286
3772.08	99.8699			1430.44	93.7211									126.367	8295.12	126.403	-224917
3774.01	99.8697			1430.92	93.6687									126.374	-175016	126.41	-710843
3775.94	99.8658			1431.4	93.6313									126.381	-372081	126.418	-352172
3777.87	99.8618			1431.89	93.609									126.389	-239057	126.425	255353
3779.79	99.8584			1432.37	93.6016									126.396	31504.5	126.432	259594
3781.72	99.8594			1432.85	93.611									126.403	-248083	126.439	128098
3783.65	99.8631			1433.33	93.6428									126.41	-494575	126.446	-3399.25
3785.58	99.8688			1433.82	93.7064									126.418	-190919	126.454	129040
3787.51	99.8785			1434.3	93.8115									126.425	594118	126.461	261480
3789.44	99.8891			1434.78	93.9642									126.432	829006	126.468	372710
3791.36	99.8999			1435.26	94.1647									126.439	359015	126.475	483940
3793.29	99.9093			1435.74	94.4081									126.446	219114	126.482	399104
3795.22	99.9138			1436.23	94.6857									126.454	340533	126.49	-47702.9
3797.15	99.9151			1436.71	94.9871									126.461	131864	126.497	6969.63
3799.08	99.9169			1437.19	95.3008									126.468	94255.9	126.504	423612
3801.01	99.9138			1437.67	95.6152									126.475	386737	126.511	289759
3802.94	99.9087			1438.15	95.9193									126.482	307868	126.519	155905
3804.86	99.906			1438.64	96.2036									126.49	228999	126.526	271849
3806.79	99.9015			1439.12	96.4618									126.497	232653	126.533	25822.2
3808.72	99.9008			1439.6	96.693									126.504	236306	126.54	-16596.1
3810.65	99.9036			1440.08	96.9017									126.511	33653.5	126.547	-59014.4
3812.58	99.9068			1440.57	97.0948									126.519	161090	126.555	162504
3814.51	99.9097			1441.05	97.2779									126.526	470764	126.562	384022
3816.43	99.9093			1441.53	97.4521									126.533	450348	126.569	62584.9
3818.36	99.911			1442.01	97.6156									126.54	615608	126.576	-258852
3820.29	99.911			1442.49	97.7648									126.547	780867	126.584	-195342
3822.22	99.909			1442.97	97.8969									126.555	616038	126.591	-131833
3824.15	99.9124			1443.46	98.0102									126.562	121119	126.598	-68322.9
3826.08	99.9133			1443.94	98.1048									126.569	-9326.87	126.605	-4813.25
3828.01	99.9102			1444.42	98.1821									126.576	190317	126.612	51155.5
3829.93	99.9106			1444.9	98.2448									126.584	75989.1	126.62	107124
3831.86	99.9142			1445.39	98.2957									126.591	-368428	126.627	721130
3833.79	99.9187			1445.87	98.3375									126.598	-97651.6	126.634	731852
3835.72	99.924			1446.35	98.3722									126.605	503214	126.641	213759
3837.65	99.9251			1446.83	98.401									126.612	326995	126.649	298949
3839.58	99.9223			1447.31	98.4249									126.62	-179314	126.656	384139
3841.51	99.9193			1447.8	98.4445									126.627	15816.6	126.663	-133954
3843.43	99.914			1448.28	98.4604									126.634	210948	126.67	-327782
3845.36	99.9116			1448.76	98.473									126.641	-1375.5	126.677	81673.1
3847.29	99.9096			1449.24	98.4823									126.649	-213699	126.685	295061
3849.22	99.909			1449.72	98.4882									126.656	-40917.5	126.692	508449
3851.15	99.9096			1450.21	98.4905									126.663	131864	126.699	287284
3853.08	99.901			1450.69	98.489									126.67	266822	126.706	66119.7
3855.01	99.892			1451.17	98.4843									126.677	401781	126.714	-132422
3856.93	99.8904			1451.65	98.4777									126.685	722414	126.721	-330963
3858.86	99.8904			1452.14	98.4707									126.692	712958	126.728	-356061
3860.79	99.8914			1452.62	98.4646									126.699	424560	126.735	-19188.4
3862.72	99.8905			1453.1	98.4599									126.706	136162	126.742	91452.9
3864.65	99.8849			1453.58	98.4556									126.714	-117852	126.75	202094
3866.57	99.8796			1454.06	98.4497									126.721	-41777.1	126.757	140234
3868.5	99.8762			1454.55	98.441									126.728	120259	126.764	-283596
3870.43	99.8706			1455.03	98.4297									126.735	-267854	126.771	-405784
3872.36	99.8676			1455.51	98.4173									126.742	-257109	126.779	-166003
3874.29	99.8635			1455.99	98.4054									126.75	83725.6	126.786	70008
3876.22	99.8593			1456.47	98.3949									126.757	-67135.5	126.793	306019
3878.15	99.8534			1456.96	98.3867									126.764	-548086	126.8	345963
3880.07	99.8445			1457.44	98.381									126.771	-547656	126.807	23937
3882	99.8409			1457.92	98.3783									126.779	-547226	126.815	208928
3883.93	99.8434			1458.4	98.379									126.786	-505535	126.822	393919
3885.86	99.8453			1458.88	98.3832									126.793	-463844	126.829	254646
3887.79	99.8503			1459.37	98.3907									126.8	-37049.2	126.836	115372
3889.72	99.8546			1459.85	98.3999									126.807	389746	126.844	17574.2
3891.65	99.8548			1460.33	98.4086									126.815	160660	126.851	-80223.6
3893.57	99.8551			1460.81	98.4146									126.822	-68424.9	126.858	2963.5
3895.5	99.8557			1461.3	98.4167									126.829	-22435.9	126.865	86150.6
3897.43	99.853			1461.78	98.4153									126.836	23553.1	126.872	70361.5
3899.36	99.8473			1462.26	98.4107									126.844	-260547	126.88	54572.5
3901.29	99.8384			1462.74	98.4033									126.851	-544648	126.887	38783.4
3903.22	99.8282			1463.22	98.3933									126.858	-443644	126.894	22994.4
3905.14	99.8165			1463.71	98.3812									126.865	-342640	126.901	93927.3
3907.07	99.8068			1464.19	98.3672									126.872	-131606	126.909	164860
3909	99.8018			1464.67	98.3517									126.88	79427.6	126.916	235793
3910.93	99.8002			1465.15	98.3348									126.887	-94643	126.923	306726
3912.86	99.8008			1465.63	98.317									126.894	-268714	126.93	229666
3914.79	99.8045			1466.12	98.2986									126.901	-322439	126.937	152606
3916.72	99.8062			1466.6	98.2801									126.909	-376165	126.945	75546
3918.64	99.8073			1467.08	98.2619									126.916	-429890	126.952	-1514
3920.57	99.8102			1467.56	98.2442									126.923	-483616	126.959	-116279
3922.5	99.8132			1468.05	98.2266									126.93	-518859	126.966	-231044
3924.43	99.8128			1468.53	98.2079									126.937	-554103	126.974	-164825
3926.36	99.8101			1469.01	98.1858									126.945	-94213.1	126.981	-98604.9
3928.29	99.807			1469.49	98.1573									126.952	365677	126.988	-22016.2
3930.22	99.8023			1469.97	98.1199									126.959	168827	126.995	54572.5
3932.14	99.7973			1470.46	98.0727									126.966	-28023.4	127.002	432803
3934.07	99.7946			1470.94	98.0168									126.974	160231	127.01	811033
3936	99.7941			1471.42	97.9544									126.981	348485	127.017	348437
3937.93	99.7943			1471.9	97.8882									126.988	129285	127.024	-114158
3939.86	99.795			1472.38	97.8204									126.995	-89915.1	127.031	-33799.1
3941.79	99.7943			1472.87	97.7528									127.002	-34040.6	127.039	46560.1
3943.71	99.7919			1473.35	97.6867									127.01	21833.9	127.046	49388
3945.64	99.7903			1473.83	97.6225									127.017	98339	127.053	52215.9
3947.57	99.7882			1474.31	97.5602									127.024	174844	127.06	55043.8
3949.5	99.785			1474.8	97.4987									127.031	86304.5	127.067	57871.6
3951.43	99.7816			1475.28	97.436									127.039	-2235.12	127.075	196438
3953.36	99.7791			1475.76	97.369									127.046	57346.4	127.082	335005
3955.28	99.7768			1476.24	97.2948									127.053	116928	127.089	292587
3957.21	99.774			1476.72	97.2121									127.06	11464.9	127.096	250168
3959.14	99.7718			1477.21	97.1211									127.067	-93998.2	127.104	115372
3961.07	99.7708			1477.69	97.0226									127.075	85928.4	127.111	-19424
3963	99.7709			1478.17	96.9178									127.082	265855	127.118	-154220
3964.93	99.7716			1478.65	96.8075									127.089	445782	127.125	-289016
3966.86	99.7725			1479.13	96.693									127.096	625708	127.132	-178728
3968.78	99.7726			1479.62	96.5755									127.104	411935	127.14	-68440.7
3970.71	99.7722			1480.1	96.4567									127.111	198161	127.147	41847
3972.64	99.7717			1480.58	96.3389									127.118	-1859	127.154	152135
3974.57	99.77			1481.06	96.2241									127.125	458300	127.161	189369
3976.5	99.7682			1481.55	96.1149									127.132	547108	127.169	226603
3978.43	99.7666			1482.03	96.0132									127.14	635916	127.176	263836
3980.36	99.7647			1482.51	95.9207									127.147	600941	127.183	301070
3982.28	99.7618			1482.99	95.8382									127.154	565966	127.19	81908.7
3984.21	99.7588			1483.47	95.7652									127.161	511649	127.197	-137253
3986.14	99.7563			1483.95	95.7004									127.169	457333	127.205	65884
3988.07	99.7541			1484.44	95.6414									127.176	403016	127.212	269021
3990	99.7533			1484.92	95.585									127.183	348700	127.219	279861
3991.93	99.7527			1485.4	95.5282									127.19	407852	127.226	290701
3993.85	99.7526			1485.88	95.4679									127.197	467003	127.234	-100.125
3995.78	99.7565			1486.37	95.4007									127.205	691200	127.241	-290901
3997.71	99.7619			1486.85	95.3238									127.212	915396	127.248	-264979
3999.64	99.7663			1487.33	95.235									127.219	630705	127.255	-239057
4001.57	0			1487.81	95.1333									127.226	346013	127.262	-32149.5
				1488.29	95.0193									127.234	267628	127.27	174758
				1488.78	94.8953									127.241	189242	127.277	-62549.3
				1489.26	94.764									127.248	-136710	127.284	-299856
				1489.74	94.6294									127.255	197516	127.291	-137488
				1490.22	94.4956									127.262	160392	127.299	24879.6
				1490.7	94.3667									127.27	123268	127.306	270199
				1491.19	94.2461									127.277	90387.6	127.313	153549
				1491.67	94.1361									127.284	57507.6	127.32	-279826
				1492.15	94.0369									127.291	24627.6	127.327	-109916
				1492.63	93.9467									127.299	-8252.37	127.335	211756
				1493.12	93.8617									127.306	275203	127.342	533428
				1493.6	93.7775									127.313	558659	127.349	349851
				1494.08	93.6913									127.32	126921	127.356	166274
				1494.56	93.6022									127.327	-304817	127.364	129747
				1495.04	93.5118									127.335	-330820	127.371	93220.2
				1495.53	93.423									127.342	-356823	127.378	56693.4
				1496.01	93.3396									127.349	-217782	127.385	20166.5
				1496.49	93.2652									127.356	-78740.3	127.392	10622.4
				1496.97	93.2034									127.364	-128812	127.4	1078.25
				1497.45	93.1572									127.371	-178885	127.407	293176
				1497.94	93.1291									127.378	-63912	127.414	585273
				1498.42	93.1201									127.385	51060.5	127.421	455072
				1498.9	93.1297									127.392	-65416.3	127.429	324872
				1499.38	93.1557									127.4	-181893	127.436	194671
				1499.87	93.1948									127.407	-298370	127.443	64470.1
				1500.35	93.2437									127.414	-414847	127.45	224599
				1500.83	93.3									127.421	-496939	127.457	384729
				1501.31	93.3624									127.429	-579032	127.465	122560
				1501.79	93.4303									127.436	-386050	127.472	-139609
				1502.28	93.5032									127.443	-193068	127.479	58225.1
				1502.76	93.5798									127.45	-104958	127.486	256060
				1503.24	93.6591									127.457	-16848.5	127.494	453894
				1503.72	93.7414									127.465	71261.4	127.501	651729
				1504.2	93.8303									127.472	159371	127.508	94752.1
				1504.69	93.93									127.479	-151377	127.515	-462224
				1505.17	94.0421									127.486	-462125	127.522	-114276
				1505.65	94.1646									127.494	-497799	127.53	233672
				1506.13	94.2943									127.501	-533473	127.537	302602
				1506.62	94.427									127.508	-380086	127.544	371532
				1507.1	94.5594									127.515	-226700	127.551	440462
				1507.58	94.689									127.522	-73314	127.559	509392
				1508.06	94.8142									127.53	80072.4	127.566	602830
				1508.54	94.9344									127.537	-165399	127.573	696268
				1509.03	95.05									127.544	-410871	127.58	367408
				1509.51	95.1618									127.551	-381268	127.587	38547.8
				1509.99	95.2724									127.559	-351666	127.595	82969.3
				1510.47	95.3862									127.566	-294555	127.602	127391
				1510.95	95.5083									127.573	-237445	127.609	171812
				1511.44	95.6404									127.58	-180335	127.616	216233
				1511.92	95.7801									127.587	-123225	127.624	156848
				1512.4	95.9227									127.595	-90183.7	127.631	97462.1
				1512.88	96.0643									127.602	-57142.6	127.638	38076.5
				1513.37	96.2031									127.609	-24101.4	127.645	-21309.3
				1513.85	96.34									127.616	8939.75	127.652	-103318
				1514.33	96.4779									127.624	-86315.5	127.66	-185327
				1514.81	96.6195									127.631	-181571	127.667	154963
				1515.29	96.7661									127.638	-276826	127.674	495252
				1515.78	96.9171									127.645	-372081	127.681	334062
				1516.26	97.07									127.652	-13463.7	127.689	172873
				1516.74	97.2209									127.66	345154	127.696	313324
				1517.22	97.3649									127.667	428697	127.703	453776
				1517.7	97.4975									127.674	512240	127.71	351030
				1518.19	97.6152									127.681	444492	127.717	248283
				1518.67	97.7171									127.689	376745	127.725	145536
				1519.15	97.8045									127.696	432780	127.732	42789.6
				1519.63	97.8799									127.703	488816	127.739	-48645.5
				1520.11	97.9463									127.71	727088	127.746	-140081
				1520.6	98.0073									127.717	305182	127.754	-141023
				1521.08	98.0654									127.725	-20448.1	127.761	-141966
				1521.56	98.1217									127.732	-346078	127.768	-231516
				1522.04	98.176									127.739	-403027	127.775	-321066
				1522.53	98.2268									127.746	-459976	127.782	-229630
				1523.01	98.2725									127.754	-516925	127.79	-138195
				1523.49	98.3116									127.761	-573874	127.797	-59957.1
				1523.97	98.3428									127.768	-452025	127.804	18281.2
				1524.45	98.3665									127.775	-330175	127.811	-84465.4
				1524.93	98.3847									127.782	-208326	127.819	-187212
				1525.42	98.4013									127.79	-86476.7	127.826	147422
				1525.9	98.4191									127.797	-50588.1	127.833	482055
				1526.38	98.4394									127.804	-14699.5	127.84	394391
				1526.86	98.4618									127.811	41819.7	127.847	306726
				1527.35	98.4849									127.819	-231750	127.855	83322.7
				1527.83	98.5075									127.826	-529390	127.862	-140081
				1528.31	98.5286									127.833	-827029	127.869	-182499
				1528.79	98.5475									127.84	-670795	127.876	-224917
				1529.27	98.5638									127.847	-514561	127.884	-65612.9
				1529.76	98.577									127.855	-387984	127.891	93691.6
				1530.24	98.5869									127.862	-591496	127.898	433981
				1530.72	98.5936									127.869	-540564	127.905	774270
				1531.2	98.5974									127.876	-159543	127.912	661155
				1531.68	98.599									127.884	-105173	127.92	548039
				1532.17	98.5987									127.891	-380892	127.927	344431
				1532.65	98.5966									127.898	-450306	127.934	140823
				1533.13	98.5932									127.905	-519719	127.941	74839
				1533.61	98.5889									127.912	-240991	127.949	8854.88
				1534.1	98.5849									127.92	37736.6	127.956	244512
				1534.58	98.5828									127.927	27636.2	127.963	480170
				1535.06	98.5842									127.934	-312554	127.97	245455
				1535.54	98.5908									127.941	-611482	127.977	10740.1
				1536.02	98.6022									127.949	-580321	127.985	77666.9
				1536.51	98.6153									127.956	-164056	127.992	144594
				1536.99	98.6247									127.963	-77880.6	127.999	38076.5
				1537.47	98.6255									127.97	-284401	128.006	-68440.7
				1537.95	98.6158									127.977	-160833	128.014	51273.2
				1538.43	98.5962									127.985	100273	128.021	-190983
				1538.92	98.568									127.992	-188770	128.028	-387050
				1539.4	98.5324									127.999	-501882	128.035	-221147
				1539.88	98.4911									128.006	-264845	128.042	-281475
				1540.36	98.4466									128.014	123482	128.05	-341803
				1540.85	98.4031									128.021	-38338.6	128.057	-75981.8
				1541.33	98.3656									128.028	-97866.5	128.064	189840
				1541.81	98.3392									128.035	172695	128.071	274677
				1542.29	98.3268									128.042	264458	128.079	359513
				1542.77	98.3279									128.05	26131.9	128.086	258298
				1543.26	98.3379									128.057	-143426	128.093	157084
				1543.74	98.3515									128.064	17106	128.1	372592
				1544.22	98.3654									128.071	322052	128.107	226131
				1544.7	98.3791									128.079	296908	128.115	221065
				1545.18	98.3927									128.086	161305	128.122	577968
				1545.67	98.405									128.093	25702.1	128.129	143062
				1546.15	98.4137									128.1	-261192	128.136	-291844
				1546.63	98.4165									128.107	-548086	128.144	29239.2
				1547.11	98.4119									128.115	-553029	128.151	-11647.3
				1547.6	98.3997									128.122	-7822.62	128.158	-633194
				1548.08	98.3814									128.129	138526	128.165	-651457
				1548.56	98.3594									128.136	-45215.5	128.172	-239882
				1549.04	98.3362									128.144	-62622.6	128.18	-190276
				1549.52	98.314									128.151	-80029.6	128.187	-442311
				1550.01	98.2941									128.158	-296866	128.194	-694347
				1550.49	98.2768									128.165	36447.3	128.201	-281829
				1550.97	98.2614									128.172	187523	128.209	130690
				1551.45	98.2464									128.18	-211550	128.216	98287
				1551.93	98.2301									128.187	-287410	128.223	65884
				1552.42	98.211									128.194	-33181	128.23	359631
				1552.9	98.1885									128.201	-46290	128.237	291408
				1553.38	98.1633									128.209	-59399	128.245	110070
				1553.86	98.1375									128.216	-271937	128.252	290701
				1554.34	98.1148									128.223	-154386	128.259	111248
				1554.83	98.0991									128.23	282940	128.266	-430175
				1555.31	98.0918									128.237	170116	128.274	-443725
				1555.79	98.0891									128.245	-217782	128.281	146008
				1556.27	98.087									128.252	-55530.9	128.288	236147
				1556.76	98.0846									128.259	224057	128.295	-35684.4
				1557.24	98.0811									128.266	173555	128.302	-111448
				1557.72	98.0743									128.274	-41992	128.31	174758
				1558.2	98.0604									128.281	-257539	128.317	132811
				1558.68	98.0365									128.288	-32966.1	128.324	-271106
				1559.17	98.0015									128.295	191606	128.331	-267807
				1559.65	97.9572									128.302	141104	128.339	-264508
				1560.13	97.9072									128.31	90602.5	128.346	-459161
				1560.61	97.8568									128.317	-34255.5	128.353	-653814
				1561.09	97.8112									128.324	-159114	128.36	-328135
				1561.58	97.7728									128.331	66748.4	128.367	-2456.62
				1562.06	97.74									128.339	-37479	128.375	254410
				1562.54	97.7088									128.346	-210475	128.382	149307
				1563.02	97.6786									128.353	-383471	128.389	-68912.1
				1563.51	97.6516									128.36	-412053	128.396	74839
				1563.99	97.6286									128.367	-440635	128.404	145065
				1564.47	97.6086									128.375	-405606	128.411	-146679
				1564.95	97.5902									128.382	-370577	128.418	-114158
				1565.43	97.5719									128.389	-280533	128.425	280332
				1565.91	97.5523									128.396	-520579	128.432	115843
				1566.4	97.5297									128.404	-712486	128.44	-48645.5
				1566.88	97.5029									128.411	-354244	128.447	216705
				1567.36	97.4718									128.418	-71648.5	128.454	120085
				1567.84	97.4369									128.425	210948	128.461	34777.3
				1568.33	97.3998									128.432	311522	128.469	311439
				1568.81	97.3614									128.44	82006.4	128.476	565478
				1569.29	97.3228									128.447	-312554	128.483	457547
				1569.77	97.2851									128.454	-377024	128.49	393919
				1570.25	97.2494									128.461	-204243	128.497	330292
				1570.74	97.2174									128.469	-31461.8	128.505	-57600.5
				1571.22	97.1905									128.476	-113125	128.512	-445493
				1571.7	97.1696									128.483	-194787	128.519	-101904
				1572.18	97.1545									128.49	-86046.9	128.526	241684
				1572.66	97.1439									128.497	22693.5	128.533	42318.2
				1573.15	97.1357									128.505	131434	128.541	-157048
				1573.63	97.1288									128.512	240174	128.548	-226331
				1574.11	97.1227									128.519	235446	128.555	-295615
				1574.59	97.1176									128.526	230719	128.562	-364898
				1575.08	97.1135									128.533	721125	128.57	-434181
				1575.56	97.1101									128.541	661382	128.577	-365841
				1576.04	97.107									128.548	237595	128.584	-297500
				1576.52	97.104									128.555	143898	128.591	-289487
				1577	97.1009									128.562	-4814	128.598	80494.8
				1577.49	97.0975									128.57	-153526	128.606	410887
				1577.97	97.0933									128.577	45043.3	128.613	137995
				1578.45	97.0873									128.584	243613	128.62	136581
				1578.93	97.0782									128.591	277137	128.627	135167
				1579.41	97.065									128.598	310662	128.635	-75510.5
				1579.9	97.0468									128.606	321407	128.642	-286188
				1580.38	97.0235									128.613	332152	128.649	-315881
				1580.86	96.9951									128.62	342897	128.656	-345574
				1581.34	96.9619									128.627	353642	128.663	-115454
				1581.83	96.924									128.635	223412	128.671	114665
				1582.31	96.8819									128.642	93181.4	128.678	-77513.6
				1582.79	96.8362									128.649	4211.88	128.685	-269692
				1583.27	96.7881									128.656	465392	128.692	-156459
				1583.75	96.7392									128.663	752715	128.7	-43225.4
				1584.24	96.6909									128.671	489890	128.707	70008
				1584.72	96.6445									128.678	295834	128.714	183242
				1585.2	96.601									128.685	101777	128.721	196556
				1585.68	96.561									128.692	285948	128.728	209871
				1586.16	96.5253									128.7	470119	128.736	-78456.2
				1586.65	96.4944									128.707	269186	128.743	-366783
				1587.13	96.4691									128.714	68252.7	128.75	-229041
				1587.61	96.4501									128.721	-166635	128.757	-91299.5
				1588.09	96.438									128.728	-401523	128.765	-134543
				1588.58	96.4327									128.736	-567642	128.772	-177786
				1589.06	96.434									128.743	-403672	128.779	-179200
				1589.54	96.441									128.75	-146864	128.786	-180614
				1590.02	96.4525									128.757	-220146	128.793	-363013
				1590.5	96.4673									128.765	-293427	128.801	-545412
				1590.98	96.4839									128.772	-36619.5	128.808	-424284
				1591.47	96.5013									128.779	187308	128.815	-303156
				1591.95	96.5181									128.786	81146.9	128.822	-272520
				1592.43	96.5335									128.793	16246.4	128.83	-241885
				1592.91	96.5464									128.801	-48654	128.837	118671
				1593.4	96.5561									128.808	-61977.9	128.844	479227
				1593.88	96.5621									128.815	-75301.7	128.851	296828
				1594.36	96.5643									128.822	-54241.4	128.858	114429
				1594.84	96.5629									128.83	-33181	128.866	-107560
				1595.32	96.5581									128.837	-243785	128.873	-329549
				1595.81	96.5502									128.844	95760.1	128.88	-249897
				1596.29	96.5391									128.851	593473	128.887	-170245
				1596.77	96.5246									128.858	320977	128.895	-211367
				1597.25	96.5058									128.866	-123440	128.902	-252489
				1597.73	96.482									128.873	-17708.1	128.909	128687
				1598.22	96.4523									128.88	94900.5	128.916	509863
				1598.7	96.4161									128.887	207509	128.923	227427
				1599.18	96.373									128.895	114188	128.931	-55008.2
				1599.66	96.323									128.902	-309223	128.938	-35802.1
				1600.15	96.2659									128.909	-567588	128.945	-16596.1
				1600.63	96.2018									128.916	-495865	128.952	-111448
				1601.11	96.131									128.923	-300358	128.96	-206300
				1601.59	96.0538									128.931	-104851	128.967	-120168
				1602.07	95.971									128.938	21887.6	128.974	-34034.7
				1602.56	95.8837									128.945	-181463	128.981	97344.4
				1603.04	95.7929									128.952	-342694	128.988	228723
				1603.52	95.6999									128.96	-503924	128.996	58460.9
				1604	95.6051									128.967	-376326	129.003	-111802
				1604.48	95.5085									128.974	81361.8	129.01	189369
				1604.97	95.4097									128.981	160822	129.017	490539
				1605.45	95.3077									128.988	240282	129.025	128098
				1605.93	95.2017									128.996	271604	129.032	-234344
				1606.41	95.0909									129.003	-27163.8	129.039	-117929
				1606.89	94.9751									129.01	-63535.9	129.046	-1514
				1607.38	94.8541									129.017	230181	129.053	114901
				1607.86	94.7276									129.025	131917	129.061	231316
				1608.34	94.5952									129.032	33653.5	129.068	-26493.8
				1608.82	94.4566									129.039	454593	129.075	-284303
				1609.31	94.3114									129.046	545442	129.082	-202766
				1609.79	94.1602									129.053	436863	129.09	-121228
				1610.27	94.0039									129.061	328284	129.097	-669367
				1610.75	93.8443									129.068	187899	129.104	-614224
				1611.23	93.6833									129.075	47514.6	129.111	119614
				1611.72	93.5232									129.082	113436	129.118	8854.87
[truncated: 4,954 more rows]

## Sheet: Fig. 3
Fig.3 a							Fig.3 b							Fig.3 c							Fig.3 d							Fig.3 e					Fig.3 f
Raw Data							Raw Data							Raw Data							Raw Data							Raw Data					Raw Data
COF-300		COF-300-D-15%		COF-300-D-F			COF-300		COF-300-D-15%		COF-300-D-F			COF-300		COF-300-D-15%		COF-300-D-F			COF-300		COF-300-D-15%		COF-300-D-F				COF-300	COF-300-D-15%	COF-300-D-F		O2 adsorption energy (eV)	COF-300	COF-300-D-15%	COF-300-D-F
Wavelength (nm)	Absorbance (a.u.)	Wavelength (nm)	Absorbance (a.u.)	Wavelength (nm)	Absorbance (a.u.)		Eg (eV)	2.67	Eg (eV)	2.2	Eg (eV)	2.16		Time (s)	Current (μA)	Time (s)	Current (μA)	Time (s)	Current (μA)		Time (ns)	Intensity (a.u.)	Time (ns)	Intensity (a.u.)	Time (ns)	Intensity (a.u.)		kr (ns-1)	0.000714286	0.000816327	0.00105		site 1	-0.04	-0.04	-0.03
200	0.56716	200	0.55589	200	0.52925		CB (V)	-0.44	CB (V)	-0.52	CB (V)	-0.55		1	0.0854	1	0.402	1	4.71078		0	0.00111	0	0.00295	0	0.00276		knr (ns-1)	0.54874	0.50939	0.32789		site 2	-0.04	-0.05	-0.03
201	0.57823	201	0.53421	201	0.53412		VB (V)	2.23	VB (V)	1.68	VB (V)	1.61		2	0.0746	2	0.352	2	3.72227		0.04883	0.00111	0.04883	0.000492368	0.04883	0.00111							site 3	-	-0.08	-0.09
202	0.5901	202	0.52559	202	0.55113									3	0.0673	3	0.319	3	3.0938		0.09766	0.00111	0.09766	0.00394	0.09766	0.00166							site 4	-	-	-0.05
203	0.60423	203	0.51428	203	0.57036									4	0.0618	4	0.295	4	2.64536		0.14648	0.00111	0.14648	0.00246	0.14648	0.00387
204	0.6064	204	0.53655	204	0.58033									5	0.0576	5	0.276	5	2.31696		0.19531	0.00387	0.19531	0.00246	0.19531	0.00221
205	0.60418	205	0.55347	205	0.59659									6	0.054	6	0.261	6	2.05859		0.24414	0.00276	0.24414	0.000984737	0.24414	0.00332
206	0.61519	206	0.57652	206	0.61363									7	0.051	7	0.248	7	1.85026		0.29297	0.00387	0.29297	0.00345	0.29297	0.00498
207	0.62707	207	0.58847	207	0.62375									8	0.0487	8	0.237	8	1.67195		0.3418	0.00276	0.3418	0.00542	0.3418	0.00387
208	0.63281	208	0.60533	208	0.62936									9	0.0466	9	0.228	9	1.52368		0.39063	0.00221	0.39063	0.00295	0.39063	0.00332
209	0.64628	209	0.61173	209	0.63912									10	0.0448	10	0.22	10	1.39544		0.43945	0.00221	0.43945	0.00492	0.43945	0.00608
210	0.66142	210	0.62795	210	0.64711									11	0.0434	11	0.212	11	1.28723		0.48828	0.00553	0.48828	0.00591	0.48828	0.00663
211	0.66969	211	0.64171	211	0.65863									12	0.0419	12	0.206	12	1.19906		0.53711	0.00332	0.53711	0.00492	0.53711	0.00719
212	0.67598	212	0.6565	212	0.66357									13	0.0407	13	0.2	13	1.11091		0.58594	0.00332	0.58594	0.00492	0.58594	0.00663
213	0.69133	213	0.67478	213	0.67328									14	0.0395	14	0.195	14	1.0328		0.63477	0.00276	0.63477	0.00492	0.63477	0.00719
214	0.70107	214	0.68676	214	0.68387									15	0.0385	15	0.19	15	0.96471		0.68359	0.00829	0.68359	0.00739	0.68359	0.00608
215	0.71348	215	0.69198	215	0.69341									16	0.0377	16	0.185	16	0.90666		0.73242	0.00332	0.73242	0.0064	0.73242	0.00498
216	0.71776	216	0.70296	216	0.70409									17	0.0367	17	0.181	17	0.84863		0.78125	0.00442	0.78125	0.00591	0.78125	0.00553
217	0.72886	217	0.7139	217	0.71591									18	0.036	18	0.177	18	0.80064		0.83008	0.00498	0.83008	0.00591	0.83008	0.0094
218	0.73323	218	0.72019	218	0.72374									19	0.0353	19	0.173	19	0.75267		0.87891	0.00498	0.87891	0.0064	0.87891	0.00829
219	0.74359	219	0.72444	219	0.73085									20	0.0346	20	0.17	20	0.70473		0.92773	0.00332	0.92773	0.00443	0.92773	0.00442
220	0.7457	220	0.73294	220	0.73685									21	0.034	21	0.167	21	0.66682		0.97656	0.00442	0.97656	0.00295	0.97656	0.00387
221	0.75236	221	0.74211	221	0.74186									22	0.0334	22	0.164	22	0.62894		1.02539	0.00221	1.02539	0.00542	1.02539	0.00276
222	0.75473	222	0.745	222	0.74618									23	0.0329	23	0.161	23	0.60108		1.07422	0.00608	1.07422	0.00345	1.07422	0.00442
223	0.75785	223	0.74866	223	0.75335									24	0.0324	24	0.158	24	0.56325		1.12305	0.00663	1.12305	0.00443	1.12305	0.00111
224	0.76076	224	0.75398	224	0.75671									25	0.0319	25	0.156	25	0.53545		1.17188	0.00332	1.17188	0.00295	1.17188	0.00498
225	0.76717	225	0.75211	225	0.76268									26	0.0314	26	0.153	26	0.50768		1.2207	0.00166	1.2207	0.00345	1.2207	0.00276
226	0.76966	226	0.75352	226	0.76461									27	0.0311	27	0.151	27	0.47993		1.26953	0.00111	1.26953	0.00246	1.26953	0.00442
227	0.76974	227	0.7584	227	0.76758									28	0.0307	28	0.149	28	0.4622		1.31836	0.00166	1.31836	0.00345	1.31836	0.00663
228	0.77746	228	0.76218	228	0.77064									29	0.0303	29	0.147	29	0.4345		1.36719	0.00387	1.36719	0.00246	1.36719	0.00442
229	0.7783	229	0.76592	229	0.77492									30	0.03	30	0.145	30	0.41683		1.41602	0.00498	1.41602	0.00394	1.41602	0.00498
230	0.78118	230	0.77084	230	0.77718									31	0.0297	31	0.143	31	0.38918		1.46484	0.00166	1.46484	0.00148	1.46484	0.00387
231	0.78635	231	0.77506	231	0.78234									32	0.0293	32	0.141	32	0.37155		1.51367	0.00221	1.51367	0.00295	1.51367	0.00166
232	0.79274	232	0.77868	232	0.78321									33	0.0291	33	0.139	33	0.35395		1.5625	0.00276	1.5625	0.00148	1.5625	0.00276
233	0.79078	233	0.78393	233	0.78486									34	0.0288	34	0.138	34	0.33638		1.61133	0.00111	1.61133	0.000492368	1.61133	0.00332
234	0.79378	234	0.78744	234	0.78692									35	0.0285	35	0.136	35	0.31882		1.66016	0.00442	1.66016	0.00295	1.66016	0.00276
235	0.79606	235	0.79271	235	0.78968									36	0.0283	36	0.134	36	0.31129		1.70898	0.00221	1.70898	0.000984737	1.70898	0.00276
236	0.79751	236	0.79639	236	0.79228									37	0.0281	37	0.133	37	0.29378		1.75781	0.00166	1.75781	0.00246	1.75781	0.00442
237	0.79955	237	0.79761	237	0.79594									38	0.0278	38	0.131	38	0.27629		1.80664	0.00442	1.80664	0.00197	1.80664	0.00276
238	0.80361	238	0.80069	238	0.79913									39	0.0276	39	0.13	39	0.26883		1.85547	0.00166	1.85547	0.00492	1.85547	0.00387
239	0.80816	239	0.80278	239	0.80192									40	0.0274	40	0.129	40	0.25139		1.9043	0.00442	1.9043	0.00246	1.9043	0.00332
240	0.81151	240	0.80677	240	0.80371									41	0.0272	41	0.127	41	0.24396		1.95313	0.00276	1.95313	0.00345	1.95313	0.00498
241	0.81414	241	0.80793	241	0.80351									42	0.027	42	0.126	42	0.22656		2.00195	0.00276	2.00195	0.00246	2.00195	0.00221
242	0.81638	242	0.81054	242	0.80486									43	0.0268	43	0.125	43	0.21918		2.05078	0.00276	2.05078	0.00295	2.05078	0
243	0.81822	243	0.81243	243	0.80753									44	0.0266	44	0.124	44	0.21182		2.09961	0.00498	2.09961	0.00345	2.09961	0.00166
244	0.82027	244	0.81601	244	0.80866									45	0.0264	45	0.122	45	0.19448		2.14844	0.00276	2.14844	0.00246	2.14844	0.00111
245	0.82106	245	0.81865	245	0.81244									46	0.0263	46	0.121	46	0.18715		2.19727	0.00276	2.19727	0.00394	2.19727	0.00387
246	0.82257	246	0.82025	246	0.8163									47	0.0261	47	0.12	47	0.17785		2.24609	0.00498	2.24609	0.00246	2.24609	0.00332
247	0.82391	247	0.82481	247	0.81927									48	0.026	48	0.119	48	0.16856		2.29492	0.00276	2.29492	0.00246	2.29492	0.00387
248	0.82699	248	0.82851	248	0.82201									49	0.0259	49	0.118	49	0.1603		2.34375	0.00498	2.34375	0.000984737	2.34375	0.00332
249	0.82822	249	0.83015	249	0.82437									50	0.0257	50	0.117	50	0.15305		2.39258	0.00442	2.39258	0.00295	2.39258	0.00221
250	0.83155	250	0.83071	250	0.8257									51	0.0255	51	0.116	51	0.14482		2.44141	0.00553	2.44141	0.00197	2.44141	0.00608
251	0.83419	251	0.83407	251	0.82695									52	0.0254	52	0.115	52	0.1376		2.49023	0.00332	2.49023	0.00246	2.49023	0.00332
252	0.83752	252	0.83884	252	0.82932									53	0.0253	53	0.114	53	0.1304		2.53906	0.00387	2.53906	0.00394	2.53906	0.00111
253	0.84062	253	0.83976	253	0.82978									54	0.0251	54	0.114	54	0.12422		2.58789	0.00387	2.58789	0.00394	2.58789	0.00553
254	0.84409	254	0.84331	254	0.83292									55	0.025	55	0.113	55	0.11806		2.63672	0.00276	2.63672	0.00345	2.63672	0.00663
255	0.84669	255	0.84758	255	0.83598									56	0.025	56	0.112	56	0.11191		2.68555	0.00111	2.68555	0.00148	2.68555	0.00387
256	0.84841	256	0.85022	256	0.83871									57	0.0248	57	0.111	57	0.10577		2.73438	0.00608	2.73438	0.00295	2.73438	0.00276
257	0.85032	257	0.85161	257	0.84193									58	0.0247	58	0.11	58	0.10066		2.7832	0.00276	2.7832	0.00443	2.7832	0.00332
258	0.85143	258	0.85678	258	0.84544									59	0.0246	59	0.109	59	0.09555		2.83203	0.00332	2.83203	0.00394	2.83203	0.00221
259	0.85313	259	0.85799	259	0.84919									60	0.0245	60	0.109	60	0.08946		2.88086	0.00276	2.88086	0.00246	2.88086	0.000552792
260	0.85379	260	0.85941	260	0.85138									61	0.0243	61	0.108	61	0.08439		2.92969	0.00276	2.92969	0.00148	2.92969	0.00663
261	0.85755	261	0.86173	261	0.85482									62	0.0242	62	0.107	62	0.08033		2.97852	0.00276	2.97852	0.00295	2.97852	0.00221
262	0.85942	262	0.86508	262	0.85676									63	0.0242	63	0.106	63	0.07528		3.02734	0.00387	3.02734	0.00394	3.02734	0.00166
263	0.86146	263	0.86552	263	0.86156									64	0.024	64	0.106	64	0.07124		3.07617	0.00387	3.07617	0.00295	3.07617	0.00387
264	0.86377	264	0.86889	264	0.86418									65	0.0239	65	0.105	65	0.06722		3.125	0.00221	3.125	0.00197	3.125	0.00498
265	0.86607	265	0.87217	265	0.8671									66	0.0238	66	0.104	66	0.06321		3.17383	0.00276	3.17383	0.00295	3.17383	0.00498
266	0.86783	266	0.87541	266	0.86884									67	0.0238	67	0.104	67	0.05921		3.22266	0.00276	3.22266	0.00295	3.22266	0.00387
267	0.87189	267	0.87738	267	0.87224									68	0.0237	68	0.103	68	0.05522		3.27148	0.00663	3.27148	0.00246	3.27148	0.00442
268	0.87511	268	0.88017	268	0.87404									69	0.0236	69	0.102	69	0.05224		3.32031	0.00442	3.32031	0.00689	3.32031	0.00553
269	0.87832	269	0.88025	269	0.8738									70	0.0236	70	0.102	70	0.04828		3.36914	0.00442	3.36914	0.00197	3.36914	0.00387
270	0.88117	270	0.88295	270	0.87557									71	0.0235	71	0.101	71	0.04632		3.41797	0.00553	3.41797	0.00345	3.41797	0.00663
271	0.88355	271	0.88455	271	0.87837									72	0.0234	72	0.101	72	0.04338		3.4668	0.00221	3.4668	0.00443	3.4668	0.00663
272	0.88403	272	0.88728	272	0.88023									73	0.0233	73	0.1	73	0.04045		3.51563	0.00276	3.51563	0.00345	3.51563	0.00719
273	0.88449	273	0.88904	273	0.88141									74	0.0233	74	0.0993	74	0.03752		3.56445	0.00332	3.56445	0.00345	3.56445	0.00719
274	0.88501	274	0.89317	274	0.88494									75	0.0232	75	0.0987	75	0.0346		3.61328	0.00442	3.61328	0.00492	3.61328	0.00608
275	0.88682	275	0.89543	275	0.88658									76	0.0231	76	0.0982	76	0.0327		3.66211	0.00387	3.66211	0.00197	3.66211	0.00663
276	0.88785	276	0.89766	276	0.88923									77	0.0231	77	0.0976	77	0.0298		3.71094	0.00111	3.71094	0.00443	3.71094	0.00166
277	0.89027	277	0.89809	277	0.89127									78	0.023	78	0.0971	78	0.02791		3.75977	0.00719	3.75977	0.00148	3.75977	0.00387
278	0.89391	278	0.90153	278	0.89415									79	0.023	79	0.0966	79	0.02502		3.80859	0.00442	3.80859	0.00345	3.80859	0.00387
279	0.8967	279	0.90568	279	0.8963									80	0.0229	80	0.096	80	0.02415		3.85742	0.00442	3.85742	0.00591	3.85742	0.00442
280	0.89996	280	0.90786	280	0.89933									81	0.0228	81	0.0956	81	0.02228		3.90625	0.00608	3.90625	0.00492	3.90625	0.00553
281	0.90288	281	0.90916	281	0.90078									82	0.0227	82	0.095	82	0.02041		3.95508	0.00553	3.95508	0.00788	3.95508	0.00553
282	0.90388	282	0.91179	282	0.90241									83	0.0227	83	0.0945	83	0.01856		4.00391	0.00553	4.00391	0.00443	4.00391	0.00332
283	0.90568	283	0.91238	283	0.90211									84	0.0226	84	0.0941	84	0.01771		4.05273	0.00276	4.05273	0.00345	4.05273	0.00553
284	0.90742	284	0.91144	284	0.90603									85	0.0226	85	0.0936	85	0.01586		4.10156	0.00442	4.10156	0.00492	4.10156	0.00663
285	0.90766	285	0.9123	285	0.90625									86	0.0225	86	0.0932	86	0.01402		4.15039	0.00884	4.15039	0.00492	4.15039	0.00608
286	0.90745	286	0.91636	286	0.90779									87	0.0224	87	0.0927	87	0.01319		4.19922	0.00995	4.19922	0.00591	4.19922	0.00498
287	0.90808	287	0.91659	287	0.90757									88	0.0224	88	0.0922	88	0.01236		4.24805	0.00995	4.24805	0.00935	4.24805	0.00387
288	0.91039	288	0.91897	288	0.9103									89	0.0223	89	0.0917	89	0.01053		4.29688	0.01216	4.29688	0.00985	4.29688	0.00442
289	0.91026	289	0.92319	289	0.90869									90	0.0222	90	0.0914	90	0.00971		4.3457	0.01769	4.3457	0.00788	4.3457	0.00719
290	0.91256	290	0.92515	290	0.90894									91	0.0222	91	0.0909	91	0.00889		4.39453	0.01327	4.39453	0.0128	4.39453	0.00884
291	0.91629	291	0.92544	291	0.91034									92	0.0222	92	0.0905	92	0.00807		4.44336	0.01106	4.44336	0.01182	4.44336	0.0105
292	0.91775	292	0.92733	292	0.9134									93	0.0221	93	0.09	93	0.00726		4.49219	0.02045	4.49219	0.01576	4.49219	0.0094
293	0.91717	293	0.92865	293	0.91326									94	0.022	94	0.0897	94	0.00645		4.54102	0.02432	4.54102	0.01034	4.54102	0.01493
294	0.92045	294	0.92774	294	0.91549									95	0.022	95	0.0892	95	0.00564		4.58984	0.03317	4.58984	0.01379	4.58984	0.01548
295	0.92135	295	0.92798	295	0.91803									96	0.0219	96	0.0888	96	0.00483		4.63867	0.04256	4.63867	0.01822	4.63867	0.01658
296	0.92053	296	0.92814	296	0.91876									97	0.0219	97	0.0884	97	0.00403		4.6875	0.0586	4.6875	0.02954	4.6875	0.02432
297	0.92362	297	0.93087	297	0.92005									98	0.0219	98	0.0881	98	0.00422		4.73633	0.05804	4.73633	0.02511	4.73633	0.02543
298	0.92463	298	0.93161	298	0.92066									99	0.0218	99	0.0877	99	0.00342		4.78516	0.0702	4.78516	0.03102	4.78516	0.0293
299	0.92457	299	0.93271	299	0.91971									100	0.0217	100	0.0873	100	0.00362		4.83398	0.07518	4.83398	0.05515	4.83398	0.03483
300	0.92565	300	0.93335	300	0.9191									101	0.0217	101	0.0869	101	0.47381		4.88281	0.10558	4.88281	0.07041	4.88281	0.04367
301	0.92797	301	0.93297	301	0.92003									102	0.0217	102	0.0865	102	0.54701		4.93164	0.15533	4.93164	0.10143	4.93164	0.06025
302	0.92735	302	0.92999	302	0.91912									103	0.0217	103	0.0862	103	0.5802		4.98047	0.19679	4.98047	0.11571	4.98047	0.08624
303	0.92768	303	0.92778	303	0.92139									104	0.0216	104	0.0858	104	0.6134		5.0293	0.24046	5.0293	0.16888	5.0293	0.11056
304	0.92737	304	0.92626	304	0.92314									105	0.0215	105	0.0855	105	0.63659		5.07813	0.31233	5.07813	0.21024	5.07813	0.16307
305	0.92809	305	0.92766	305	0.92382									106	0.0215	106	0.0851	106	0.64978		5.12695	0.35213	5.12695	0.27179	5.12695	0.21117
306	0.92801	306	0.9302	306	0.92267									107	0.0215	107	0.0848	107	0.66297		5.17578	0.47319	5.17578	0.36534	5.17578	0.2482
307	0.92974	307	0.93253	307	0.92348									108	0.0214	108	0.0844	108	0.66615		5.22461	0.51631	5.22461	0.38946	5.22461	0.35047
308	0.9328	308	0.93631	308	0.92416									109	0.0214	109	0.0841	109	0.66934		5.27344	0.57877	5.27344	0.48646	5.27344	0.38143
309	0.93688	309	0.93812	309	0.92442									110	0.0213	110	0.0838	110	0.66252		5.32227	0.67385	5.32227	0.54456	5.32227	0.40575
310	0.93862	310	0.93775	310	0.92567									111	0.0213	111	0.0834	111	0.66569		5.37109	0.66943	5.37109	0.5933	5.37109	0.49641
311	0.94089	311	0.93956	311	0.92768									112	0.0212	112	0.0831	112	0.65887		5.41992	0.76562	5.41992	0.64106	5.41992	0.58043
312	0.94068	312	0.94125	312	0.92977									113	0.0211	113	0.0828	113	0.65203		5.46875	0.7822	5.46875	0.72477	5.46875	0.56164
313	0.94328	313	0.9429	313	0.93101									114	0.0211	114	0.0824	114	0.6452		5.51758	0.85075	5.51758	0.78336	5.51758	0.63792
314	0.94292	314	0.94512	314	0.93273									115	0.0211	115	0.0821	115	0.63835		5.56641	0.85627	5.56641	0.78188	5.56641	0.66943
315	0.94197	315	0.94676	315	0.93433									116	0.0211	116	0.0818	116	0.63151		5.61523	0.88999	5.61523	0.81536	5.61523	0.74406
316	0.94271	316	0.94792	316	0.9349									117	0.0211	117	0.0814	117	0.62465		5.66406	0.89718	5.66406	0.8513	5.66406	0.76396
317	0.94656	317	0.94962	317	0.93652									118	0.021	118	0.0811	118	0.6178		5.71289	0.94362	5.71289	0.903	5.71289	0.79215
318	0.94612	318	0.94959	318	0.93648									119	0.021	119	0.0809	119	0.61093		5.76172	0.97955	5.76172	0.90497	5.76172	0.83637
319	0.94755	319	0.94989	319	0.93848									120	0.021	120	0.0806	120	0.60406		5.81055	0.9801	5.81055	0.93501	5.81055	0.86567
320	0.94918	320	0.95153	320	0.93952									121	0.021	121	0.0803	121	0.24318		5.85938	1	5.85938	0.92861	5.85938	0.88834
321	0.9514	321	0.95298	321	0.94026									122	0.0209	122	0.0801	122	0.16629		5.9082	0.96241	5.9082	0.92713	5.9082	0.91487
322	0.95196	322	0.95271	322	0.93959									123	0.0208	123	0.0798	123	0.1284		5.95703	0.99558	5.95703	0.95667	5.95703	0.91266
323	0.95252	323	0.95423	323	0.94111									124	0.0208	124	0.0795	124	0.1015		6.00586	0.96904	6.00586	0.99163	6.00586	0.94527
324	0.95373	324	0.95611	324	0.94082									125	0.0208	125	0.0792	125	0.08158		6.05469	0.95412	6.05469	0.92565	6.05469	0.9602
325	0.9572	325	0.95567	325	0.94461									126	0.0207	126	0.0789	126	0.06566		6.10352	0.97291	6.10352	1	6.10352	0.91487
326	0.95753	326	0.95521	326	0.94637									127	0.0207	127	0.0786	127	0.05274		6.15234	0.93809	6.15234	0.93944	6.15234	0.94306
327	0.95855	327	0.95782	327	0.9492									128	0.0206	128	0.0784	128	0.0418		6.20117	0.93643	6.20117	0.93107	6.20117	0.95688
328	0.95898	328	0.95985	328	0.9504									129	0.0205	129	0.0781	129	0.03385		6.25	0.90989	6.25	0.94682	6.25	0.99447
329	0.96023	329	0.9628	329	0.95172									130	0.0205	130	0.0778	130	0.02589		6.29883	0.85738	6.29883	0.91236	6.29883	1
330	0.96219	330	0.96542	330	0.95053									131	0.0206	131	0.0776	131	0.01992		6.34766	0.87286	6.34766	0.89513	6.34766	0.95135
331	0.96377	331	0.96823	331	0.95225									132	0.0205	132	0.0773	132	0.01494		6.39648	0.83693	6.39648	0.86017	6.39648	0.96517
332	0.96632	332	0.96809	332	0.95131									133	0.0205	133	0.0771	133	0.01095		6.44531	0.79878	6.44531	0.90645	6.44531	0.93698
333	0.96757	333	0.96706	333	0.95029									134	0.0205	134	0.0769	134	0.00694		6.49414	0.80044	6.49414	0.82964	6.49414	0.99613
334	0.96897	334	0.96597	334	0.951									135	0.0204	135	0.0766	135	0.00393		6.54297	0.77557	6.54297	0.85475	6.54297	0.89718
335	0.96951	335	0.96663	335	0.95167									136	0.0204	136	0.0763	136	0.000898711		6.5918	0.69486	6.5918	0.77696	6.5918	0.88999
336	0.96834	336	0.96732	336	0.95214									137	0.0207	137	0.0761	137	-0.00114		6.64063	0.66943	6.64063	0.76317	6.64063	0.84522
337	0.96917	337	0.9703	337	0.95516									138	0.021	138	0.0759	138	-0.0032		6.68945	0.68214	6.68945	0.77056	6.68945	0.88336
338	0.97061	338	0.97102	338	0.95773									139	0.0202	139	0.0756	139	-0.00526		6.73828	0.65616	6.73828	0.70753	6.73828	0.83914
339	0.97159	339	0.97605	339	0.96001									140	0.0203	140	0.0754	140	-0.00634		6.78711	0.59425	6.78711	0.66273	6.78711	0.80873
340	0.9728	340	0.97859	340	0.96206									141	0.0655	141	0.0752	141	0.36456		6.83594	0.56716	6.83594	0.65583	6.83594	0.7728
341	0.97592	341	0.97653	341	0.96421									142	0.215	142	0.0749	142	0.42245		6.88477	0.55058	6.88477	0.63762	6.88477	0.77833
342	0.97623	342	0.97683	342	0.96258									143	0.218	143	0.0746	143	0.45333		6.93359	0.54008	6.93359	0.57804	6.93359	0.75401
343	0.97984	343	0.9808	343	0.96164									144	0.217	144	0.0745	144	0.47319		6.98242	0.4953	6.98242	0.57755	6.98242	0.73853
344	0.97995	344	0.97734	344	0.96024									145	0.216	145	0.0743	145	0.48903		7.03125	0.50193	7.03125	0.52979	7.03125	0.71918
345	0.97935	345	0.97762	345	0.9607									146	0.213	146	0.074	146	0.50186		7.08008	0.46379	7.08008	0.53127	7.08008	0.69486
346	0.97938	346	0.98165	346	0.95878									147	0.0917	147	0.0738	147	0.51467		7.12891	0.45771	7.12891	0.51797	7.12891	0.67385
347	0.97872	347	0.98086	347	0.96051									148	0.0653	148	0.0736	148	0.51747		7.17773	0.41957	7.17773	0.48252	7.17773	0.66501
348	0.97644	348	0.9805	348	0.96176									149	0.0566	149	0.0734	149	0.52025		7.22656	0.41294	7.22656	0.48597	7.22656	0.63847
349	0.9768	349	0.98262	349	0.96226									150	0.0513	150	0.0731	150	0.52301		7.27539	0.38861	7.27539	0.46677	7.27539	0.64179
350	0.97762	350	0.98236	350	0.95936									151	0.0476	151	0.073	151	0.52576		7.32422	0.35323	7.32422	0.45495	7.32422	0.65672
351	0.97821	351	0.98222	351	0.9594									152	0.0449	152	0.0728	152	0.52849		7.37305	0.36484	7.37305	0.41064	7.37305	0.60531
352	0.97995	352	0.98318	352	0.95869									153	0.0427	153	0.0726	153	0.5312		7.42188	0.35489	7.42188	0.41704	7.42188	0.59867
353	0.9811	353	0.98381	353	0.95786									154	0.0407	154	0.0723	154	0.52389		7.4707	0.35489	7.4707	0.42245	7.4707	0.56108
354	0.98149	354	0.98188	354	0.9577									155	0.0391	155	0.0722	155	0.52656		7.51953	0.31564	7.51953	0.39882	7.51953	0.57048
355	0.98061	355	0.98355	355	0.95891									156	0.0378	156	0.0719	156	0.52921		7.56836	0.32007	7.56836	0.37075	7.56836	0.56938
356	0.98259	356	0.98274	356	0.95856									157	0.0365	157	0.0718	157	0.52185		7.61719	0.2974	7.61719	0.37272	7.61719	0.58154
357	0.98227	357	0.98393	357	0.95815									158	0.0355	158	0.0715	158	0.52447		7.66602	0.31399	7.66602	0.35451	7.66602	0.56274
358	0.98382	358	0.98248	358	0.95849									159	0.0345	159	0.0714	159	0.52306		7.71484	0.28192	7.71484	0.35155	7.71484	0.5257
359	0.98504	359	0.98617	359	0.9583									160	0.0338	160	0.0711	160	0.52164		7.76367	0.27032	7.76367	0.35451	7.76367	0.5047
360	0.98716	360	0.98536	360	0.9577									161	0.0328	161	0.0709	161	0.17319		7.8125	0.28082	7.8125	0.34367	7.8125	0.48646
361	0.98515	361	0.98582	361	0.95635									162	0.0321	162	0.0707	162	0.12073		7.86133	0.24323	7.86133	0.31758	7.86133	0.50304
362	0.98478	362	0.98501	362	0.95584									163	0.0315	163	0.0706	163	0.09324		7.91016	0.26036	7.91016	0.31364	7.91016	0.4649
363	0.98494	363	0.98613	363	0.95431									164	0.0309	164	0.0704	164	0.07473		7.95898	0.2482	7.95898	0.29887	7.95898	0.47706
364	0.98454	364	0.98398	364	0.95328									165	0.0304	165	0.0702	165	0.0602		8.00781	0.2681	8.00781	0.27425	8.00781	0.45826
365	0.98489	365	0.98505	365	0.95372									166	0.0299	166	0.07	166	0.04965		8.05664	0.24489	8.05664	0.28902	8.05664	0.42454
366	0.9877	366	0.98628	366	0.95554									167	0.0295	167	0.0699	167	0.04108		8.10547	0.22222	8.10547	0.28065	8.10547	0.44002
367	0.98928	367	0.9877	367	0.95638									168	0.0289	168	0.0697	168	0.03348		8.1543	0.22333	8.1543	0.2644	8.1543	0.45218
368	0.99089	368	0.9895	368	0.95974									169	0.0285	169	0.0695	169	0.02586		8.20313	0.22941	8.20313	0.28065	8.20313	0.41128
369	0.992	369	0.99042	369	0.96049									170	0.0282	170	0.0692	170	0.02122		8.25195	0.21448	8.25195	0.26046	8.25195	0.39635
370	0.99342	370	0.99227	370	0.96215									171	0.0279	171	0.0691	171	0.01756		8.30078	0.22112	8.30078	0.2388	8.30078	0.38917
371	0.99419	371	0.99345	371	0.96316									172	0.0275	172	0.0689	172	0.01387		8.34961	0.19624	8.34961	0.24323	8.34961	0.38695
372	0.99473	372	0.99436	372	0.96346									173	0.0272	173	0.0687	173	0.01115		8.39844	0.19458	8.39844	0.24175	8.39844	0.40133
373	0.9937	373	0.99318	373	0.96262									174	0.0269	174	0.0685	174	0.00941		8.44727	0.2084	8.44727	0.2324	8.44727	0.36816
374	0.99436	374	0.9952	374	0.96235									175	0.0267	175	0.0683	175	0.00765		8.49609	0.18297	8.49609	0.22501	8.49609	0.36761
375	0.99316	375	0.99475	375	0.96024									176	0.0265	176	0.0682	176	0.00586		8.54492	0.19127	8.54492	0.22944	8.54492	0.37258
376	0.99332	376	0.99396	376	0.96002									177	0.0262	177	0.068	177	0.00405		8.59375	0.1885	8.59375	0.20679	8.59375	0.38751
377	0.99333	377	0.99397	377	0.95869									178	0.0259	178	0.0678	178	0.00321		8.64258	0.19403	8.64258	0.20926	8.64258	0.35323
378	0.99352	378	0.9956	378	0.95821									179	0.0257	179	0.0678	179	0.00234		8.69141	0.17855	8.69141	0.21024	8.69141	0.35655
379	0.99305	379	0.99631	379	0.95882									180	0.0255	180	0.0676	180	0.00145		8.74023	0.18463	8.74023	0.23535	8.74023	0.35931
380	0.99362	380	0.99584	380	0.95968									181	0.0253	181	0.134	181	0.23353		8.78906	0.16086	8.78906	0.19202	8.78906	0.34605
381	0.99392	381	0.99654	381	0.95874									182	0.0252	182	0.182	182	0.41059		8.83789	0.17966	8.83789	0.17233	8.83789	0.3654
382	0.99483	382	0.99638	382	0.95941									183	0.0249	183	0.194	183	0.43362		8.88672	0.15533	8.88672	0.19941	8.88672	0.31951
383	0.99532	383	0.99648	383	0.95988									184	0.0247	184	0.2	184	0.45262		8.93555	0.17855	8.93555	0.2063	8.93555	0.33002
384	0.99783	384	0.99603	384	0.9599									185	0.0245	185	0.204	185	0.46659		8.98438	0.15699	8.98438	0.19596	8.98438	0.3361
385	0.99894	385	0.99576	385	0.95969									186	0.0242	186	0.205	186	0.47554		9.0332	0.15478	9.0332	0.18858	9.0332	0.31288
386	0.99812	386	0.99665	386	0.9605									187	0.0242	187	0.206	187	0.48546		9.08203	0.16252	9.08203	0.19498	9.08203	0.32946
387	0.99928	387	0.99859	387	0.96057									188	0.0241	188	0.207	188	0.49035		9.13086	0.14704	9.13086	0.17578	9.13086	0.29795
388	0.99956	388	0.99917	388	0.96013									189	0.0239	189	0.206	189	0.49521		9.17969	0.14704	9.17969	0.16297	9.17969	0.28358
389	0.99923	389	0.99947	389	0.96023									190	0.0238	190	0.206	190	0.49905		9.22852	0.15644	9.22852	0.1615	9.22852	0.28469
390	0.99895	390	1	390	0.96022									191	0.0655	191	0.206	191	0.50186		9.27734	0.14483	9.27734	0.16297	9.27734	0.29187
391	1	391	0.99913	391	0.96055									192	0.182	192	0.206	192	0.50465		9.32617	0.13433	9.32617	0.16544	9.32617	0.28856
392	0.99945	392	0.99782	392	0.96111									193	0.188	193	0.205	193	0.5034		9.375	0.15644	9.375	0.1615	9.375	0.2869
393	0.99994	393	0.9973	393	0.96141									194	0.063	194	0.204	194	0.50513		9.42383	0.13488	9.42383	0.15263	9.42383	0.28413
394	0.99963	394	0.99653	394	0.96269									195	0.0496	195	0.204	195	0.50584		9.47266	0.14262	9.47266	0.15953	9.47266	0.26202
395	0.99899	395	0.99679	395	0.96359									196	0.044	196	0.202	196	0.50551		9.52148	0.14317	9.52148	0.14082	9.52148	0.26147
396	0.99916	396	0.99622	396	0.96251									197	0.0408	197	0.202	197	0.50616		9.57031	0.13212	9.57031	0.14919	9.57031	0.26976
397	0.99884	397	0.99601	397	0.96276									198	0.0383	198	0.201	198	0.50578		9.61914	0.12935	9.61914	0.14968	9.61914	0.25484
398	0.999	398	0.99525	398	0.96293									199	0.0365	199	0.2	199	0.50537		9.66797	0.1382	9.66797	0.14328	9.66797	0.25041
399	0.99832	399	0.99379	399	0.96248									200	0.035	200	0.199	200	0.50593		9.7168	0.14041	9.7168	0.14328	9.7168	0.24323
400	0.9991	400	0.99252	400	0.96209									201	0.0655	201	0.122	201	0.17247		9.76563	0.12659	9.76563	0.14673	9.76563	0.24986
401	0.99847	401	0.99309	401	0.96431									202	0.178	202	0.101	202	0.12498		9.81445	0.13322	9.81445	0.14229	9.81445	0.2377
402	0.99891	402	0.99185	402	0.96511									203	0.184	203	0.0924	203	0.09946		9.86328	0.12991	9.86328	0.14279	9.86328	0.24433
403	0.99713	403	0.99146	403	0.96631									204	0.186	204	0.0871	204	0.08092		9.91211	0.12548	9.91211	0.12506	9.91211	0.25428
404	0.9976	404	0.99202	404	0.96676									205	0.188	205	0.0832	205	0.06834		9.96094	0.12548	9.96094	0.13392	9.96094	0.25263
405	0.99704	405	0.99124	405	0.96754									206	0.188	206	0.0801	206	0.05774		10.0098	0.11996	10.0098	0.13146	10.0098	0.23604
406	0.99621	406	0.98937	406	0.96799									207	0.188	207	0.0778	207	0.05011		10.0586	0.11553	10.0586	0.12752	10.0586	0.20951
407	0.99485	407	0.98855	407	0.96862									208	0.188	208	0.0758	208	0.04345		10.1074	0.13046	10.1074	0.12112	10.1074	0.21891
408	0.9957	408	0.98776	408	0.96921									209	0.188	209	0.0741	209	0.03877		10.1562	0.11498	10.1562	0.10094	10.1562	0.21338
409	0.99519	409	0.98702	409	0.97069									210	0.187	210	0.0727	210	0.03406		10.2051	0.11443	10.2051	0.10438	10.2051	0.21448
410	0.99508	410	0.98642	410	0.97244									211	0.187	211	0.0713	211	0.03032		10.2539	0.09619	10.2539	0.12555	10.2539	0.23494
411	0.99417	411	0.98531	411	0.97342									212	0.187	212	0.0701	212	0.02655		10.3027	0.11111	10.3027	0.11768	10.3027	0.2073
412	0.99359	412	0.98447	412	0.97438									213	0.186	213	0.0691	213	0.02375		10.3516	0.11001	10.3516	0.11472	10.3516	0.22001
413	0.99213	413	0.98176	413	0.97518									214	0.185	214	0.0681	214	0.02192		10.4004	0.11553	10.4004	0.12358	10.4004	0.20287
414	0.99027	414	0.97999	414	0.97593									215	0.184	215	0.0673	215	0.01907		10.4492	0.10282	10.4492	0.11866	10.4492	0.18463
415	0.98768	415	0.97758	415	0.97705									216	0.183	216	0.0665	216	0.01719		10.498	0.10337	10.498	0.11029	10.498	0.19237
416	0.98615	416	0.97635	416	0.97836									217	0.183	217	0.0657	217	0.01528		10.5469	0.11222	10.5469	0.10783	10.5469	0.19735
417	0.98317	417	0.97368	417	0.97895									218	0.182	218	0.0651	218	0.01434		10.5957	0.0995	10.5957	0.10881	10.5957	0.21061
418	0.98027	418	0.97302	418	0.98048									219	0.181	219	0.0644	219	0.01238		10.6445	0.11111	10.6445	0.10783	10.6445	0.2073
419	0.97682	419	0.96991	419	0.98114									220	0.181	220	0.0638	220	0.01138		10.6934	0.09508	10.6934	0.11718	10.6934	0.19956
420	0.97288	420	0.96757	420	0.98107									221	0.0722	221	0.141	221	0.29436		10.7422	0.09508	10.7422	0.11521	10.7422	0.21614
421	0.9684	421	0.96494	421	0.98022									222	0.0623	222	0.16	222	0.40531		10.791	0.09563	10.791	0.10734	10.791	0.17192
422	0.96375	422	0.96211	422	0.98015									223	0.0569	223	0.168	223	0.42723		10.8398	0.10116	10.8398	0.10734	10.8398	0.17247
423	0.9575	423	0.9577	423	0.98011									224	0.053	224	0.173	224	0.44313		10.8887	0.09066	10.8887	0.09798	10.8887	0.17689
424	0.95144	424	0.95461	424	0.98031									225	0.0501	225	0.175	225	0.454		10.9375	0.10006	10.9375	0.10537	10.9375	0.1979
425	0.9442	425	0.95203	425	0.98125									226	0.0477	226	0.177	226	0.46384		10.9863	0.09342	10.9863	0.09158	10.9863	0.18519
426	0.93711	426	0.94873	426	0.98181									227	0.0457	227	0.178	227	0.47167		11.0352	0.09066	11.0352	0.08912	11.0352	0.17081
427	0.92867	427	0.94585	427	0.98267									228	0.0442	228	0.179	228	0.47847		11.084	0.09508	11.084	0.10734	11.084	0.1592
428	0.92044	428	0.94443	428	0.98335									229	0.0427	229	0.18	229	0.48025		11.1328	0.09619	11.1328	0.08567	11.1328	0.17579
429	0.91032	429	0.94215	429	0.98438									230	0.0414	230	0.18	230	0.483		11.1816	0.08513	11.1816	0.09207	11.1816	0.17247
430	0.90003	430	0.93956	430	0.98445									231	0.0403	231	0.18	231	0.48474		11.2305	0.08015	11.2305	0.08124	11.2305	0.16915
431	0.88871	431	0.93765	431	0.98592									232	0.0393	232	0.18	232	0.48746		11.2793	0.08845	11.2793	0.08813	11.2793	0.16639
432	0.87596	432	0.93579	432	0.9876									233	0.0383	233	0.18	233	0.48816		11.3281	0.09176	11.3281	0.07878	11.3281	0.17247
433	0.86238	433	0.93318	433	0.98835									234	0.0374	234	0.18	234	0.48785		11.377	0.07794	11.377	0.07976	11.377	0.15146
434	0.84883	434	0.93112	434	0.98964									235	0.0367	235	0.18	235	0.48751		11.4258	0.0796	11.4258	0.08863	11.4258	0.15644
435	0.83431	435	0.92942	435	0.99129									236	0.036	236	0.179	236	0.48817		11.4746	0.07407	11.4746	0.08961	11.4746	0.16031
436	0.81891	436	0.92776	436	0.993									237	0.0353	237	0.179	237	0.4888		11.5234	0.0702	11.5234	0.08567	11.5234	0.16473
437	0.80383	437	0.92689	437	0.99384									238	0.0347	238	0.178	238	0.48743		11.5723	0.09066	11.5723	0.08616	11.5723	0.14428
438	0.78769	438	0.92502	438	0.99514									239	0.0342	239	0.178	239	0.48804		11.6211	0.08513	11.6211	0.08863	11.6211	0.14207
439	0.77163	439	0.92397	439	0.99551									240	0.0337	240	0.178	240	0.48764		11.6699	0.08292	11.6699	0.08567	11.6699	0.16086
440	0.75461	440	0.92224	440	0.99553									241	0.0655	241	0.116	241	0.18822		11.7188	0.06855	11.7188	0.07829	11.7188	0.16915
441	0.737	441	0.9204	441	0.9961									242	0.152	242	0.093	242	0.1238		11.7676	0.08568	11.7676	0.08026	11.7676	0.13378
442	0.71937	442	0.91875	442	0.99685									243	0.16	243	0.0845	243	0.09437		11.8164	0.06855	11.8164	0.07386	11.8164	0.13378
443	0.70209	443	0.91746	443	0.99668									244	0.164	244	0.0794	244	0.07693		11.8652	0.07794	11.8652	0.07829	11.8652	0.13765
444	0.68458	444	0.91675	444	0.99742									245	0.166	245	0.0758	245	0.06348		11.9141	0.07076	11.9141	0.08124	11.9141	0.13765
445	0.66746	445	0.91687	445	0.99806									246	0.167	246	0.0731	246	0.05302		11.9629	0.0785	11.9629	0.07582	11.9629	0.13654
446	0.65126	446	0.91649	446	0.99815									247	0.168	247	0.0708	247	0.04556		12.0117	0.07297	12.0117	0.08616	12.0117	0.12935
447	0.6351	447	0.91609	447	0.99806									248	0.169	248	0.0691	248	0.0381		12.0605	0.06799	12.0605	0.06155	12.0605	0.15368
448	0.61883	448	0.9166	448	0.99951									249	0.169	249	0.0675	249	0.03263		12.1094	0.0702	12.1094	0.06844	12.1094	0.13378
449	0.60231	449	0.91547	449	0.99954									250	0.169	250	0.0661	250	0.02816		12.1582	0.08734	12.1582	0.06844	12.1582	0.13322
450	0.58631	450	0.91427	450	1									251	0.17	251	0.0649	251	0.02368		12.207	0.06689	12.207	0.0581	12.207	0.12991
451	0.57054	451	0.91277	451	0.99964									252	0.169	252	0.0639	252	0.0202		12.2559	0.06633	12.2559	0.06302	12.2559	0.13709
452	0.55501	452	0.91197	452	0.99969									253	0.168	253	0.063	253	0.01673		12.3047	0.06523	12.3047	0.06401	12.3047	0.12825
453	0.54019	453	0.91027	453	0.99841									254	0.168	254	0.0621	254	0.01425		12.3535	0.07297	12.3535	0.06056	12.3535	0.12769
454	0.52507	454	0.90932	454	0.99762									255	0.169	255	0.0613	255	0.01178		12.4023	0.06744	12.4023	0.07139	12.4023	0.1183
455	0.51081	455	0.90871	455	0.9966									256	0.168	256	0.0606	256	0.0093		12.4512	0.06689	12.4512	0.06696	12.4512	0.12327
456	0.4965	456	0.90861	456	0.99618									257	0.168	257	0.06	257	0.00683		12.5	0.06468	12.5	0.0517	12.5	0.11222
457	0.48337	457	0.90753	457	0.99536									258	0.167	258	0.0594	258	0.00537		12.5488	0.06744	12.5488	0.06056	12.5488	0.11885
458	0.47055	458	0.90641	458	0.99558									259	0.167	259	0.0589	259	0.00391		12.5977	0.06578	12.5977	0.05958	12.5977	0.10227
459	0.45822	459	0.90538	459	0.99528									260	0.167	260	0.0584	260	0.00245		12.6465	0.05473	12.6465	0.07878	12.6465	0.10669
460	0.44589	460	0.90406	460	0.99498									261	0.0717	261	0.117	261	0.319		12.6953	0.05915	12.6953	0.05515	12.6953	0.11774
461	0.43366	461	0.90237	461	0.99432									262	0.0608	262	0.141	262	0.37856		12.7441	0.0492	12.7441	0.06105	12.7441	0.11388
462	0.42145	462	0.9012	462	0.99413									263	0.0554	263	0.15	263	0.40112		12.793	0.0691	12.793	0.06056	12.793	0.11664
463	0.40964	463	0.9007	463	0.9935									264	0.0517	264	0.155	264	0.4177		12.8418	0.06191	12.8418	0.05613	12.8418	0.11166
464	0.39914	464	0.90033	464	0.993									265	0.0489	265	0.158	265	0.42927		12.8906	0.06357	12.8906	0.0517	12.8906	0.11166
465	0.38882	465	0.89934	465	0.9927									266	0.0467	266	0.161	266	0.43886		12.9395	0.04699	12.9395	0.0517	12.9395	0.10337
466	0.37913	466	0.89931	466	0.99286									267	0.0448	267	0.162	267	0.44845		12.9883	0.06191	12.9883	0.05958	12.9883	0.10503
467	0.36999	467	0.89915	467	0.99282									268	0.0433	268	0.163	268	0.45305		13.0371	0.06136	13.0371	0.05515	13.0371	0.09895
468	0.36094	468	0.89887	468	0.99214									269	0.0419	269	0.164	269	0.45765		13.0859	0.05694	13.0859	0.05367	13.0859	0.11609
469	0.35195	469	0.89827	469	0.99283									270	0.0407	270	0.165	270	0.46025		13.1348	0.05915	13.1348	0.05908	13.1348	0.11001
470	0.34342	470	0.89823	470	0.99327									271	0.0396	271	0.165	271	0.46186		13.1836	0.05362	13.1836	0.05515	13.1836	0.10558
471	0.33519	471	0.89715	471	0.99337									272	0.0387	272	0.166	272	0.46348		13.2324	0.06081	13.2324	0.04628	13.2324	0.10835
472	0.32702	472	0.89632	472	0.99351									273	0.0378	273	0.166	273	0.4661		13.2812	0.05694	13.2812	0.04973	13.2812	0.0984
473	0.31941	473	0.89514	473	0.99374									274	0.037	274	0.166	274	0.46772		13.3301	0.04588	13.3301	0.05022	13.3301	0.11277
474	0.31201	474	0.89407	474	0.99366									275	0.0363	275	0.166	275	0.46735		13.3789	0.05417	13.3789	0.05219	13.3789	0.08237
475	0.30519	475	0.89241	475	0.9934									276	0.0357	276	0.166	276	0.46798		13.4277	0.05473	13.4277	0.0517	13.4277	0.09066
476	0.29843	476	0.8913	476	0.99241									277	0.0351	277	0.166	277	0.46861		13.4766	0.0503	13.4766	0.0517	13.4766	0.10227
477	0.29189	477	0.88834	477	0.99106									278	0.0345	278	0.165	278	0.46924		13.5254	0.04478	13.5254	0.05071	13.5254	0.09508
478	0.28543	478	0.88591	478	0.99078									279	0.034	279	0.165	279	0.46887		13.5742	0.0492	13.5742	0.05711	13.5742	0.09287
479	0.27972	479	0.88372	479	0.98951									280	0.0334	280	0.165	280	0.44351		13.623	0.0398	13.623	0.04234	13.623	0.08347
480	0.27416	480	0.88065	480	0.98773									281	0.0655	281	0.0997	281	0.14115		13.6719	0.05915	13.6719	0.04727	13.6719	0.0785
481	0.26897	481	0.87777	481	0.98709									282	0.136	282	0.0849	282	0.09779		13.7207	0.04975	13.7207	0.04776	13.7207	0.09176
482	0.26459	482	0.8758	482	0.98689									283	0.146	283	0.0779	283	0.07543		13.7695	0.0492	13.7695	0.04382	13.7695	0.08458
483	0.26031	483	0.87355	483	0.98534									284	0.151	284	0.0736	284	0.06107		13.8184	0.05196	13.8184	0.04431	13.8184	0.08624
484	0.25587	484	0.87084	484	0.9844									285	0.154	285	0.0705	285	0.05071		13.8672	0.0492	13.8672	0.04382	13.8672	0.08568
485	0.2514	485	0.86842	485	0.9837									286	0.156	286	0.0681	286	0.04135		13.916	0.0503	13.916	0.04579	13.916	0.08568
486	0.24775	486	0.86543	486	0.98256									287	0.156	287	0.0661	287	0.03498		13.9648	0.04367	13.9648	0.04431	13.9648	0.08955
487	0.24344	487	0.86206	487	0.98094									288	0.158	288	0.0645	288	0.02962		14.0137	0.04312	14.0137	0.04234	14.0137	0.08347
488	0.23982	488	0.85881	488	0.98026									289	0.158	289	0.0631	289	0.02426		14.0625	0.05362	14.0625	0.03545	14.0625	0.08071
489	0.23632	489	0.85567	489	0.9792									290	0.158	290	0.0619	290	0.02089		14.1113	0.04146	14.1113	0.04136	14.1113	0.09066
490	0.23317	490	0.8523	490	0.97793									291	0.158	291	0.0608	291	0.01752		14.1602	0.04367	14.1602	0.04136	14.1602	0.08237
491	0.22973	491	0.8488	491	0.97694									292	0.159	292	0.0599	292	0.01415		14.209	0.04201	14.209	0.04234	14.209	0.07186
492	0.22697	492	0.84574	492	0.97643									293	0.158	293	0.0591	293	0.01178		14.2578	0.05307	14.2578	0.04087	14.2578	0.08789
493	0.22407	493	0.84147	493	0.97461									294	0.159	294	0.0583	294	0.0094		14.3066	0.04367	14.3066	0.04087	14.3066	0.08237
494	0.22131	494	0.83685	494	0.97263									295	0.159	295	0.0576	295	0.00702		14.3555	0.04478	14.3555	0.03053	14.3555	0.08126
495	0.21861	495	0.83245	495	0.9711									296	0.158	296	0.057	296	0.00564		14.4043	0.04256	14.4043	0.04284	14.4043	0.08015
496	0.21591	496	0.82823	496	0.9687									297	0.158	297	0.0564	297	0.00325		14.4531	0.04201	14.4531	0.0384	14.4531	0.07407
497	0.21292	497	0.82318	497	0.96598									298	0.158	298	0.0558	298	0.00286		14.502	0.04754	14.502	0.0384	14.502	0.08513
498	0.21038	498	0.81901	498	0.96418									299	0.158	299	0.0554	299	0.00146		14.5508	0.03648	14.5508	0.0389	14.5508	0.08624
499	0.20765	499	0.8141	499	0.9614									300	0.158	300	0.0548	300	6.18696e-05		14.5996	0.04201	14.5996	0.03348	14.5996	0.09011
500	0.20517	500	0.80919	500	0.95894									301	0.067	301	0.117	301	0.31565		14.6484	0.03648	14.6484	0.0384	14.6484	0.07131
501	0.20306	501	0.80398	501	0.95682									302	0.058	302	0.134	302	0.37024		14.6973	0.05417	14.6973	0.03939	14.6973	0.0691
502	0.20126	502	0.79873	502	0.95374									303	0.0531	303	0.141	303	0.39282		14.7461	0.04091	14.7461	0.03496	14.7461	0.08181
503	0.19874	503	0.79307	503	0.95076									304	0.0496	304	0.146	304	0.4084		14.7949	0.04975	14.7949	0.04185	14.7949	0.08015
504	0.19697	504	0.78751	504	0.94821									305	0.0472	305	0.149	305	0.42097		14.8438	0.04201	14.8438	0.04087	14.8438	0.08292
505	0.195	505	0.78194	505	0.94508									306	0.0449	306	0.151	306	0.43054		14.8926	0.04367	14.8926	0.03545	14.8926	0.07352
506	0.19299	506	0.77579	506	0.94162									307	0.0434	307	0.153	307	0.4371		14.9414	0.04091	14.9414	0.03594	14.9414	0.06799
507	0.19104	507	0.77	507	0.93882									308	0.0419	308	0.154	308	0.44366		14.9902	0.0492	14.9902	0.02757	14.9902	0.08568
508	0.18958	508	0.76421	508	0.93531									309	0.0405	309	0.155	309	0.45021		15.0391	0.03538	15.0391	0.02954	15.0391	0.07684
509	0.18761	509	0.75836	509	0.93145									310	0.0394	310	0.156	310	0.45176		15.0879	0.03593	15.0879	0.03791	15.0879	0.06025
510	0.18582	510	0.75179	510	0.92712									311	0.0385	311	0.156	311	0.4543		15.1367	0.03538	15.1367	0.03644	15.1367	0.07905
511	0.18384	511	0.74526	511	0.92284									312	0.0377	312	0.156	312	0.45584		15.1855	0.03925	15.1855	0.02757	15.1855	0.06799
512	0.18154	512	0.73866	512	0.91789									313	0.0369	313	0.157	313	0.45838		15.2344	0.0293	15.2344	0.03545	15.2344	0.06633
513	0.17933	513	0.73137	513	0.91308									314	0.0361	314	0.157	314	0.45691		15.2832	0.04091	15.2832	0.03447	15.2832	0.05473
514	0.17762	514	0.72382	514	0.90824									315	0.0353	315	0.157	315	0.46044		15.332	0.0492	15.332	0.03397	15.332	0.05694
515	0.17566	515	0.71708	515	0.90297									316	0.0348	316	0.157	316	0.45997		15.3809	0.03261	15.3809	0.03693	15.3809	0.0702
516	0.17412	516	0.71038	516	0.89754									317	0.0342	317	0.157	317	0.4605		15.4297	0.03151	15.4297	0.03496	15.4297	0.06191
517	0.17257	517	0.70293	517	0.89176									318	0.0338	318	0.157	318	0.46202		15.4785	0.03648	15.4785	0.02806	15.4785	0.06689
518	0.17134	518	0.69647	518	0.88585									319	0.0332	319	0.157	319	0.46254		15.5273	0.03593	15.5273	0.03545	15.5273	0.07684
519	0.16954	519	0.68927	519	0.87963									320	0.0327	320	0.156	320	0.46205		15.5762	0.04146	15.5762	0.03742	15.5762	0.06136
520	0.16812	520	0.68206	520	0.87396									321	0.0655	321	0.103	321	0.14357		15.625	0.03648	15.625	0.03594	15.625	0.06191
521	0.16639	521	0.67441	521	0.86719									322	0.132	322	0.0831	322	0.10008		15.6738	0.0304	15.6738	0.03496	15.6738	0.06855
522	0.16486	522	0.66683	522	0.86029									323	0.14	323	0.0756	323	0.07759		15.7227	0.02875	15.7227	0.03545	15.7227	0.06689
523	0.16321	523	0.65914	523	0.85282									324	0.144	324	0.0711	324	0.0631		15.7715	0.0293	15.7715	0.0325	15.7715	0.06081
524	0.16211	524	0.65197	524	0.84574									325	0.146	325	0.0679	325	0.05161		15.8203	0.0398	15.8203	0.03348	15.8203	0.05804
525	0.16051	525	0.64402	525	0.83727									326	0.148	326	0.0655	326	0.04412		15.8691	0.03925	15.8691	0.02757	15.8691	0.05362
526	0.15901	526	0.6362	526	0.82952									327	0.149	327	0.0635	327	0.03662		15.918	0.03206	15.918	0.03053	15.918	0.05528
527	0.1577	527	0.62899	527	0.822									328	0.151	328	0.0619	328	0.03113		15.9668	0.02875	15.9668	0.03447	15.9668	0.05583
528	0.15647	528	0.62078	528	0.81426									329	0.151	329	0.0604	329	0.02563		16.0156	0.03427	16.0156	0.03545	16.0156	0.05804
529	0.15467	529	0.61253	529	0.8054									330	0.151	330	0.0593	330	0.02214		16.0645	0.03538	16.0645	0.02659	16.0645	0.06081
530	0.15328	530	0.60385	530	0.79672									331	0.152	331	0.0583	331	0.01864		16.1133	0.02543	16.1133	0.04136	16.1133	0.05638
531	0.1518	531	0.59585	531	0.78778									332	0.151	332	0.0573	332	0.01614		16.1621	0.0304	16.1621	0.03496	16.1621	0.05307
532	0.15057	532	0.58738	532	0.77822									333	0.152	333	0.0565	333	0.01265		16.2109	0.02875	16.2109	0.02511	16.2109	0.07131
533	0.1492	533	0.57917	533	0.76858									334	0.152	334	0.0557	334	0.01115		16.2598	0.03096	16.2598	0.02757	16.2598	0.05417
534	0.14803	534	0.57153	534	0.75997									335	0.152	335	0.055	335	0.00865		16.3086	0.03593	16.3086	0.0261	16.3086	0.0597
535	0.14686	535	0.56421	535	0.75131									336	0.152	336	0.0545	336	0.00716		16.3574	0.0293	16.3574	0.03348	16.3574	0.05307
536	0.1457	536	0.55675	536	0.7415									337	0.152	337	0.0539	337	0.00566		16.4062	0.03372	16.4062	0.02856	16.4062	0.04643
537	0.14439	537	0.54958	537	0.73221									338	0.152	338	0.0533	338	0.00417		16.4551	0.03427	16.4551	0.03102	16.4551	0.05141
538	0.14285	538	0.54195	538	0.72247									339	0.152	339	0.0528	339	0.00268		16.5039	0.02709	16.5039	0.02856	16.5039	0.06136
539	0.14183	539	0.53408	539	0.71247									340	0.152	340	0.0525	340	0.00119		16.5527	0.0304	16.5527	0.02413	16.5527	0.05638
540	0.14066	540	0.52628	540	0.70233									341	0.0891	341	0.111	341	0.2087		16.6016	0.0293	16.6016	0.02905	16.6016	0.05252
541	0.14006	541	0.51864	541	0.69239									342	0.0615	342	0.127	342	0.35121		16.6504	0.03317	16.6504	0.02757	16.6504	0.05417
542	0.13901	542	0.51076	542	0.68248									343	0.0549	343	0.134	343	0.38372		16.6992	0.02598	16.6992	0.0261	16.6992	0.05252
543	0.13806	543	0.50303	543	0.67223									344	0.0507	344	0.139	344	0.40124		16.748	0.02653	16.748	0.02757	16.748	0.0586
544	0.13701	544	0.49533	544	0.66168									345	0.0477	345	0.142	345	0.41275		16.7969	0.03648	16.7969	0.02314	16.7969	0.05141
545	0.13614	545	0.48779	545	0.6511									346	0.0455	346	0.144	346	0.42227		16.8457	0.02488	16.8457	0.0256	16.8457	0.04865
546	0.13484	546	0.4803	546	0.64097									347	0.0437	347	0.145	347	0.43179		16.8945	0.02709	16.8945	0.03003	16.8945	0.05749
547	0.13374	547	0.47227	547	0.63011									348	0.0421	348	0.146	348	0.4373		16.9434	0.02819	16.9434	0.02363	16.9434	0.04865
548	0.13278	548	0.46537	548	0.61953									349	0.0407	349	0.147	349	0.44182		16.9922	0.02875	16.9922	0.02905	16.9922	0.04588
549	0.13189	549	0.45824	549	0.60887									350	0.0394	350	0.148	350	0.44634		17.041	0.02653	17.041	0.02413	17.041	0.05307
550	0.13083	550	0.45113	550	0.59842									351	0.0384	351	0.149	351	0.44885		17.0898	0.02653	17.0898	0.02413	17.0898	0.04809
551	0.12966	551	0.44408	551	0.58758									352	0.0376	352	0.149	352	0.45137		17.1387	0.02377	17.1387	0.02659	17.1387	0.04865
552	0.12889	552	0.43746	552	0.57684									353	0.0367	353	0.15	353	0.45288		17.1875	0.02045	17.1875	0.02954	17.1875	0.05196
553	0.12795	553	0.42983	553	0.5659									354	0.0359	354	0.15	354	0.4544		17.2363	0.02432	17.2363	0.02856	17.2363	0.0492
554	0.12709	554	0.42328	554	0.55532									355	0.0353	355	0.15	355	0.45591		17.2852	0.03206	17.2852	0.0192	17.2852	0.04422
555	0.12607	555	0.41631	555	0.54418									356	0.0346	356	0.15	356	0.45642		17.334	0.02653	17.334	0.02314	17.334	0.04367
556	0.12545	556	0.4091	556	0.53366									357	0.034	357	0.15	357	0.45793		17.3828	0.02598	17.3828	0.0192	17.3828	0.04312
557	0.12473	557	0.40218	557	0.52307									358	0.0335	358	0.15	358	0.45644		17.4316	0.02819	17.4316	0.02166	17.4316	0.04809
558	0.12397	558	0.39585	558	0.5126									359	0.0329	359	0.15	359	0.45794		17.4805	0.02211	17.4805	0.0261	17.4805	0.04256
559	0.12293	559	0.38842	559	0.50167									360	0.0324	360	0.15	360	0.45845		17.5293	0.02819	17.5293	0.02314	17.5293	0.04699
560	0.12197	560	0.38129	560	0.49128									361	0.0655	361	0.0901	361	0.30894		17.5781	0.02543	17.5781	0.01625	17.5781	0.04478
561	0.1211	561	0.3745	561	0.48059									362	0.125	362	0.0773	362	0.12144		17.627	0.02322	17.627	0.02708	17.627	0.04091
562	0.12009	562	0.36758	562	0.47008									363	0.133	363	0.0713	363	0.08994		17.6758	0.02377	17.6758	0.02019	17.6758	0.04146
563	0.11914	563	0.36052	563	0.45979									364	0.138	364	0.0674	364	0.07243		17.7246	0.02377	17.7246	0.02413	17.7246	0.04754
564	0.11833	564	0.35456	564	0.44982									365	0.14	365	0.0646	365	0.05991		17.7734	0.0293	17.7734	0.02413	17.7734	0.04865
565	0.11802	565	0.34871	565	0.44007									366	0.142	366	0.0623	366	0.05039		17.8223	0.02985	17.8223	0.01723	17.8223	0.0492
566	0.11692	566	0.34255	566	0.43011									367	0.144	367	0.0605	367	0.04287		17.8711	0.02488	17.8711	0.01773	17.8711	0.04367
567	0.1163	567	0.33677	567	0.42077									368	0.145	368	0.0591	368	0.03635		17.9199	0.02875	17.9199	0.01969	17.9199	0.04643
568	0.11552	568	0.3309	568	0.41159									369	0.145	369	0.0578	369	0.03182		17.9688	0.02322	17.9688	0.01231	17.9688	0.04865
569	0.11459	569	0.32464	569	0.4024									370	0.146	370	0.0567	370	0.02728		18.0176	0.02764	18.0176	0.01822	18.0176	0.0398
570	0.11326	570	0.3184	570	0.39288									371	0.146	371	0.0556	371	0.02374		18.0664	0.02211	18.0664	0.0192	18.0664	0.04091
571	0.1124	571	0.31248	571	0.38366									372	0.146	372	0.0549	372	0.0202		18.1152	0.03483	18.1152	0.01773	18.1152	0.04312
572	0.11141	572	0.30666	572	0.37465									373	0.147	373	0.0541	373	0.01765		18.1641	0.02377	18.1641	0.02019	18.1641	0.03538
573	0.11072	573	0.3011	573	0.36561									374	0.147	374	0.0534	374	0.01609		18.2129	0.01879	18.2129	0.02216	18.2129	0.04256
574	0.10998	574	0.29562	574	0.35655									375	0.147	375	0.0528	375	0.01353		18.2617	0.02488	18.2617	0.02068	18.2617	0.04975
575	0.10932	575	0.29046	575	0.3483									376	0.147	376	0.0522	376	0.01096		18.3105	0.02819	18.3105	0.02265	18.3105	0.04091
576	0.10875	576	0.28548	576	0.34028									377	0.147	377	0.0517	377	0.01039		18.3594	0.02764	18.3594	0.0128	18.3594	0.05086
577	0.10794	577	0.2804	577	0.33212									378	0.147	378	0.0511	378	0.00881		18.4082	0.02045	18.4082	0.01871	18.4082	0.03151
578	0.10709	578	0.27579	578	0.3243									379	0.147	379	0.0506	379	0.00722		18.457	0.02211	18.457	0.01969	18.457	0.03538
579	0.10628	579	0.27094	579	0.31665									380	0.147	380	0.0502	380	0.00562		18.5059	0.02543	18.5059	0.02019	18.5059	0.04588
580	0.1053	580	0.26598	580	0.30881									381	0.0666	381	0.108	381	0.30702		18.5547	0.02488	18.5547	0.02265	18.5547	0.03151
581	0.10452	581	0.26149	581	0.30138									382	0.0566	382	0.122	382	0.36341		18.6035	0.02322	18.6035	0.02708	18.6035	0.03704
582	0.10355	582	0.25676	582	0.29393									383	0.0514	383	0.129	383	0.3888		18.6523	0.02322	18.6523	0.01576	18.6523	0.03759
583	0.10236	583	0.25205	583	0.28639									384	0.048	384	0.133	384	0.40517		18.7012	0.02432	18.7012	0.01723	18.7012	0.03593
584	0.10122	584	0.24714	584	0.2791									385	0.0456	385	0.136	385	0.41654		18.75	0.0199	18.75	0.02314	18.75	0.0387
585	0.10029	585	0.24271	585	0.27238									386	0.0436	386	0.138	386	0.4259		18.7988	0.02101	18.7988	0.01723	18.7988	0.0387
586	0.09917	586	0.23793	586	0.26553									387	0.0419	387	0.139	387	0.43326		18.8477	0.01769	18.8477	0.02019	18.8477	0.04754
587	0.09813	587	0.2332	587	0.25845									388	0.0405	388	0.141	388	0.4396		18.8965	0.0199	18.8965	0.0192	18.8965	0.04091
588	0.09716	588	0.22873	588	0.25215									389	0.0393	389	0.142	389	0.44295		18.9453	0.01603	18.9453	0.01723	18.9453	0.03261
589	0.09622	589	0.22469	589	0.24594									390	0.0383	390	0.142	390	0.44528		18.9941	0.02377	18.9941	0.01625	18.9941	0.03814
590	0.09517	590	0.22067	590	0.23932									391	0.0372	391	0.143	391	0.44861		19.043	0.02488	19.043	0.01871	19.043	0.04754
591	0.09432	591	0.21687	591	0.23289									392	0.0364	392	0.143	392	0.44993		19.0918	0.02377	19.0918	0.01576	19.0918	0.03317
592	0.09321	592	0.2135	592	0.22724									393	0.0356	393	0.144	393	0.45124		19.1406	0.0199	19.1406	0.0192	19.1406	0.04035
593	0.09218	593	0.20933	593	0.2212									394	0.0349	394	0.144	394	0.45354		19.1895	0.02322	19.1895	0.01822	19.1895	0.04478
594	0.09107	594	0.20552	594	0.21549									395	0.0343	395	0.144	395	0.45384		19.2383	0.02045	19.2383	0.01773	19.2383	0.04035
595	0.08993	595	0.20149	595	0.20978									396	0.0338	396	0.144	396	0.45514		19.2871	0.02211	19.2871	0.01576	19.2871	0.03483
596	0.08881	596	0.19761	596	0.20439									397	0.0333	397	0.144	397	0.45542		19.3359	0.01714	19.3359	0.01625	19.3359	0.04478
597	0.08798	597	0.19393	597	0.19884									398	0.0326	398	0.144	398	0.4557		19.3848	0.01824	19.3848	0.01723	19.3848	0.03593
598	0.08696	598	0.19054	598	0.1933									399	0.0322	399	0.144	399	0.45597		19.4336	0.02211	19.4336	0.02117	19.4336	0.04201
599	0.08588	599	0.18695	599	0.18812									400	0.0317	400	0.145	400	0.45624		19.4824	0.01437	19.4824	0.01576	19.4824	0.03538
600	0.08495	600	0.18303	600	0.18302									401	0.0655	401	0.0854	401	0.1645		19.5312	0.02156	19.5312	0.01526	19.5312	0.03814
601	0.08395	601	0.17944	601	0.17834									402	0.117	402	0.074	402	0.10675		19.5801	0.01437	19.5801	0.01723	19.5801	0.03372
602	0.08265	602	0.17561	602	0.17362									403	0.126	403	0.0685	403	0.08299		19.6289	0.02045	19.6289	0.01674	19.6289	0.04256
603	0.08187	603	0.1726	603	0.16937									404	0.132	404	0.0649	404	0.06723		19.6777	0.01769	19.6777	0.02708	19.6777	0.02653
604	0.08092	604	0.16954	604	0.1647									405	0.135	405	0.0622	405	0.05647		19.7266	0.01216	19.7266	0.01526	19.7266	0.03206
605	0.08005	605	0.16706	605	0.16039									406	0.137	406	0.0602	406	0.04769		19.7754	0.01879	19.7754	0.01379	19.7754	0.03593
606	0.07908	606	0.1642	606	0.15593									407	0.139	407	0.0584	407	0.03991		19.8242	0.02156	19.8242	0.0128	19.8242	0.03096
607	0.07817	607	0.16148	607	0.15158									408	0.14	408	0.057	408	0.03413		19.873	0.01658	19.873	0.01871	19.873	0.03261
608	0.0771	608	0.15833	608	0.14737									409	0.141	409	0.0558	409	0.02934		19.9219	0.01437	19.9219	0.00886	19.9219	0.03427
609	0.07663	609	0.15531	609	0.14354									410	0.142	410	0.0547	410	0.02554		19.9707	0.01382	19.9707	0.01576	19.9707	0.03538
610	0.07568	610	0.15234	610	0.13951									411	0.142	411	0.0538	411	0.02173		20.0195	0.01548	20.0195	0.01526	20.0195	0.03483
611	0.07505	611	0.14968	611	0.13595									412	0.142	412	0.053	412	0.01892		20.0684	0.01658	20.0684	0.01576	20.0684	0.03096
612	0.07457	612	0.14701	612	0.13255									413	0.143	413	0.0523	413	0.01611		20.1172	0.01327	20.1172	0.01428	20.1172	0.02819
613	0.0739	613	0.14431	613	0.12873									414	0.142	414	0.0516	414	0.01328		20.166	0.01216	20.166	0.01576	20.166	0.03538
614	0.07311	614	0.14206	614	0.12503									415	0.143	415	0.051	415	0.01145		20.2148	0.01658	20.2148	0.01576	20.2148	0.03151
615	0.07265	615	0.13979	615	0.12185									416	0.143	416	0.0504	416	0.00962		20.2637	0.01437	20.2637	0.01526	20.2637	0.03206
616	0.07187	616	0.13696	616	0.11844									417	0.143	417	0.0499	417	0.00778		20.3125	0.01714	20.3125	0.01526	20.3125	0.02653
617	0.07126	617	0.13436	617	0.11504									418	0.143	418	0.0494	418	0.00593		20.3613	0.01603	20.3613	0.01822	20.3613	0.03096
618	0.07005	618	0.13198	618	0.11194									419	0.143	419	0.049	419	0.00408		20.4102	0.01714	20.4102	0.01379	20.4102	0.02819
619	0.06881	619	0.12955	619	0.10885									420	0.143	420	0.0486	420	0.00322		20.459	0.01824	20.459	0.01428	20.459	0.02598
620	0.06796	620	0.12757	620	0.10566									421	0.0683	421	0.0655	421	0.32435		20.5078	0.01493	20.5078	0.02068	20.5078	0.02156
621	0.06697	621	0.1255	621	0.10235									422	0.0563	422	0.0655	422	0.36848		20.5566	0.01493	20.5566	0.01871	20.5566	0.02653
622	0.06625	622	0.12367	622	0.09977									423	0.0511	423	0.122	423	0.38961		20.6055	0.01714	20.6055	0.01526	20.6055	0.03538
623	0.06608	623	0.12183	623	0.09729									424	0.0476	424	0.127	424	0.40273		20.6543	0.01879	20.6543	0.01723	20.6543	0.02819
624	0.06547	624	0.1197	624	0.09464									425	0.0449	425	0.13	425	0.41285		20.7031	0.01548	20.7031	0.01871	20.7031	0.02598
625	0.06493	625	0.11744	625	0.09234									426	0.043	426	0.132	426	0.42196		20.752	0.01548	20.752	0.01625	20.752	0.03151
626	0.06428	626	0.11554	626	0.09001									427	0.0414	427	0.134	427	0.42806		20.8008	0.01879	20.8008	0.01329	20.8008	0.02875
627	0.06371	627	0.11375	627	0.08756									428	0.0399	428	0.136	428	0.43217		20.8496	0.01548	20.8496	0.01822	20.8496	0.03261
628	0.06309	628	0.11191	628	0.08548									429	0.0387	429	0.137	429	0.43627		20.8984	0.02377	20.8984	0.01379	20.8984	0.02875
629	0.06267	629	0.11021	629	0.08341									430	0.0376	430	0.137	430	0.43937		20.9473	0.01437	20.9473	0.01625	20.9473	0.02875
630	0.06198	630	0.10815	630	0.0813									431	0.0367	431	0.138	431	0.44147		20.9961	0.02211	20.9961	0.0192	20.9961	0.02764
631	0.06144	631	0.10671	631	0.07947									432	0.0358	432	0.139	432	0.44157		21.0449	0.02045	21.0449	0.01428	21.0449	0.03096
632	0.06081	632	0.10521	632	0.07762									433	0.0351	433	0.139	433	0.44466		21.0938	0.01106	21.0938	0.01723	21.0938	0.02709
633	0.06002	633	0.10339	633	0.07529									434	0.0343	434	0.14	434	0.44476		21.1426	0.01548	21.1426	0.01428	21.1426	0.03096
634	0.05955	634	0.10187	634	0.07336									435	0.0337	435	0.139	435	0.44686		21.1914	0.01603	21.1914	0.01083	21.1914	0.02598
635	0.05884	635	0.10102	635	0.0713									436	0.0332	436	0.14	436	0.44595		21.2402	0.01437	21.2402	0.00935	21.2402	0.02598
636	0.05847	636	0.09947	636	0.06966									437	0.0325	437	0.14	437	0.44605		21.2891	0.01714	21.2891	0.01231	21.2891	0.02653
637	0.05787	637	0.09811	637	0.06782									438	0.032	438	0.14	438	0.44615		21.3379	0.01935	21.3379	0.01773	21.3379	0.01658
638	0.05761	638	0.09689	638	0.06654									439	0.0316	439	0.14	439	0.44725		21.3867	0.01548	21.3867	0.01625	21.3867	0.02985
639	0.0573	639	0.0955	639	0.06502									440	0.0311	440	0.14	440	0.44635		21.4355	0.01437	21.4355	0.01231	21.4355	0.02653
640	0.05713	640	0.09384	640	0.06366									441	0.0655	441	0.0842	441	0.13045		21.4844	0.0094	21.4844	0.01182	21.4844	0.02322
641	0.05654	641	0.09249	641	0.062									442	0.114	442	0.0725	442	0.09056		21.5332	0.01603	21.5332	0.0128	21.5332	0.03096
642	0.05613	642	0.09104	642	0.06052									443	0.123	443	0.0668	443	0.06967		21.582	0.02101	21.582	0.01674	21.582	0.02875
643	0.05562	643	0.09026	643	0.05913									444	0.129	444	0.0633	444	0.05578		21.6309	0.01548	21.6309	0.01379	21.6309	0.03151
644	0.0553	644	0.08943	644	0.05803									445	0.132	445	0.0605	445	0.0459		21.6797	0.01437	21.6797	0.01132	21.6797	0.02488
645	0.05479	645	0.08858	645	0.05709									446	0.134	446	0.0584	446	0.03802		21.7285	0.01382	21.7285	0.00886	21.7285	0.02819
646	0.05453	646	0.08744	646	0.05566									447	0.136	447	0.0567	447	0.03115		21.7773	0.01714	21.7773	0.01526	21.7773	0.02322
647	0.05395	647	0.08661	647	0.05446									448	0.137	448	0.0553	448	0.02628		21.8262	0.01161	21.8262	0.01526	21.8262	0.02266
648	0.05388	648	0.08548	648	0.05329									449	0.137	449	0.0541	449	0.02142		21.875	0.01161	21.875	0.01182	21.875	0.02709
649	0.05347	649	0.08406	649	0.05205									450	0.138	450	0.0531	450	0.01757		21.9238	0.01437	21.9238	0.0192	21.9238	0.02322
650	0.05305	650	0.08283	650	0.0507									451	0.138	451	0.0523	451	0.01372		21.9727	0.01548	21.9727	0.0128	21.9727	0.02211
651	0.05245	651	0.08176	651	0.04974									452	0.139	452	0.0515	452	0.01088		22.0215	0.01714	22.0215	0.00985	22.0215	0.0199
652	0.05194	652	0.08068	652	0.04881									453	0.139	453	0.0507	453	0.00905		22.0703	0.00774	22.0703	0.01329	22.0703	0.02045
653	0.05142	653	0.07941	653	0.04757									454	0.139	454	0.05	454	0.00622		22.1191	0.01714	22.1191	0.01182	22.1191	0.03317
654	0.05115	654	0.07854	654	0.04669									455	0.139	455	0.0494	455	0.0044		22.168	0.01769	22.168	0.01477	22.168	0.03317
655	0.05085	655	0.07737	655	0.04553									456	0.139	456	0.049	456	0.0026		22.2168	0.01879	22.2168	0.01625	22.2168	0.02266
656	0.05027	656	0.07597	656	0.04427									457	0.14	457	0.0484	457	0.000798559		22.2656	0.01824	22.2656	0.01477	22.2656	0.03151
657	0.04951	657	0.07478	657	0.04304									458	0.14	458	0.0477	458	-0.000990157		22.3145	0.01382	22.3145	0.01132	22.3145	0.02211
658	0.04876	658	0.07407	658	0.04192									459	0.14	459	0.0474	459	-0.00177		22.3633	0.01548	22.3633	0.00985	22.3633	0.02488
659	0.04801	659	0.07336	659	0.04103									460	0.14	460	0.047	460	-0.00354		22.4121	0.01382	22.4121	0.00886	22.4121	0.02266
660	0.0475	660	0.07326	660	0.04048									461	0.0642	461	0.0655	461	0.32071		22.4609	0.0094	22.4609	0.0128	22.4609	0.02211
661	0.04746	661	0.07311	661	0.04002									462	0.0545	462	0.112	462	0.36496		22.5098	0.01714	22.5098	0.00935	22.5098	0.02322
662	0.04765	662	0.07225	662	0.03956									463	0.0496	463	0.119	463	0.38323		22.5586	0.01548	22.5586	0.00837	22.5586	0.02322
663	0.04757	663	0.07127	663	0.03934									464	0.0464	464	0.124	464	0.3975		22.6074	0.01271	22.6074	0.00739	22.6074	0.02211
664	0.04734	664	0.07031	664	0.03875									465	0.0439	465	0.127	465	0.40779		22.6562	0.01382	22.6562	0.00886	22.6562	0.02985
665	0.04708	665	0.0692	665	0.03832									466	0.042	466	0.129	466	0.41508		22.7051	0.01271	22.7051	0.01132	22.7051	0.02101
666	0.04665	666	0.06845	666	0.03791									467	0.0404	467	0.13	467	0.42239		22.7539	0.01216	22.7539	0.01182	22.7539	0.02101
667	0.04678	667	0.06839	667	0.03773									468	0.0391	468	0.132	468	0.4267		22.8027	0.01161	22.8027	0.01083	22.8027	0.02488
668	0.04636	668	0.06789	668	0.03722									469	0.0379	469	0.133	469	0.43102		22.8516	0.01714	22.8516	0.01674	22.8516	0.0199
669	0.04622	669	0.06808	669	0.03697									470	0.0369	470	0.134	470	0.43336		22.9004	0.01437	22.9004	0.01182	22.9004	0.02156
670	0.04602	670	0.06765	670	0.0367									471	0.0359	471	0.134	471	0.4367		22.9492	0.01769	22.9492	0.01329	22.9492	0.02653
671	0.04576	671	0.06715	671	0.03613									472	0.0351	472	0.135	472	0.43805		22.998	0.01714	22.998	0.01329	22.998	0.02045
672	0.04529	672	0.06627	672	0.03544									473	0.0344	473	0.135	473	0.4384		23.0469	0.00774	23.0469	0.01231	23.0469	0.02764
673	0.04507	673	0.06591	673	0.03512									474	0.0338	474	0.136	474	0.43977		23.0957	0.01769	23.0957	0.01576	23.0957	0.01824
674	0.04464	674	0.06476	674	0.03428									475	0.0329	475	0.136	475	0.44114		23.1445	0.01769	23.1445	0.01034	23.1445	0.01714
675	0.04379	675	0.06399	675	0.03323									476	0.0325	476	0.136	476	0.44252		23.1934	0.01327	23.1934	0.01329	23.1934	0.0199
676	0.04321	676	0.06336	676	0.03273									477	0.032	477	0.136	477	0.4439		23.2422	0.01382	23.2422	0.0128	23.2422	0.01658
677	0.04255	677	0.06267	677	0.03223									478	0.0314	478	0.136	478	0.4433		23.291	0.00719	23.291	0.01231	23.291	0.01603
678	0.04201	678	0.06169	678	0.03159									479	0.031	479	0.136	479	0.44469		23.3398	0.01106	23.3398	0.00935	23.3398	0.01493
679	0.04136	679	0.06072	679	0.03123									480	0.0306	480	0.136	480	0.4451		23.3887	0.0094	23.3887	0.01379	23.3887	0.02377
680	0.0412	680	0.05971	680	0.03086									481	0.0655	481	0.0854	481	0.14651		23.4375	0.01382	23.4375	0.01132	23.4375	0.02653
681	0.04099	681	0.05878	681	0.03036									482	0.109	482	0.0717	482	0.09593		23.4863	0.01216	23.4863	0.00985	23.4863	0.01769
682	0.0407	682	0.05794	682	0.02997									483	0.119	483	0.0658	483	0.07335		23.5352	0.01548	23.5352	0.00886	23.5352	0.02211
683	0.04048	683	0.05742	683	0.02934									484	0.124	484	0.0621	484	0.05877		23.584	0.01271	23.584	0.00985	23.584	0.01714
684	0.04051	684	0.05696	684	0.02884									485	0.128	485	0.0594	485	0.0482		23.6328	0.01935	23.6328	0.00591	23.6328	0.02156
685	0.04039	685	0.05672	685	0.02852									486	0.13	486	0.0573	486	0.04064		23.6816	0.01271	23.6816	0.01428	23.6816	0.01658
686	0.04027	686	0.05672	686	0.0282									487	0.132	487	0.0556	487	0.03408		23.7305	0.01437	23.7305	0.00739	23.7305	0.01824
687	0.03938	687	0.05601	687	0.02718									488	0.133	488	0.0542	488	0.02852		23.7793	0.0105	23.7793	0.01132	23.7793	0.02488
688	0.03938	688	0.05595	688	0.02713									489	0.134	489	0.053	489	0.02497		23.8281	0.00884	23.8281	0.00935	23.8281	0.02266
689	0.03883	689	0.05532	689	0.02669									490	0.135	490	0.052	490	0.02142		23.877	0.01879	23.877	0.01132	23.877	0.01603
690	0.0385	690	0.05471	690	0.0264									491	0.135	491	0.0511	491	0.01787		23.9258	0.01437	23.9258	0.01182	23.9258	0.02211
691	0.03824	691	0.05397	691	0.02618									492	0.136	492	0.0502	492	0.01532		23.9746	0.00884	23.9746	0.00935	23.9746	0.02156
692	0.03838	692	0.05388	692	0.02634									493	0.136	493	0.0495	493	0.01278		24.0234	0.01271	24.0234	0.00739	24.0234	0.02543
693	0.03788	693	0.05264	693	0.02568									494	0.136	494	0.0489	494	0.01124		24.0723	0.01437	24.0723	0.01231	24.0723	0.01824
694	0.03731	694	0.05255	694	0.02557									495	0.136	495	0.0483	495	0.0097		24.1211	0.00995	24.1211	0.01034	24.1211	0.01493
695	0.03682	695	0.05198	695	0.02526									496	0.137	496	0.0475	496	0.00817		24.1699	0.01382	24.1699	0.01329	24.1699	0.0199
696	0.03681	696	0.05161	696	0.02524									497	0.137	497	0.0471	497	0.00663		24.2188	0.01879	24.2188	0.01083	24.2188	0.02101
697	0.03639	697	0.05065	697	0.02484									498	0.137	498	0.0468	498	0.0051		24.2676	0.01493	24.2676	0.00788	24.2676	0.01658
698	0.03606	698	0.05032	698	0.02504									499	0.137	499	0.0464	499	0.00356		24.3164	0.01161	24.3164	0.00985	24.3164	0.02322
699	0.03615	699	0.04911	699	0.02469									500	0.137	500	0.0459	500	0.00303		24.3652	0.0105	24.3652	0.01083	24.3652	0.01437
700	0.03564	700	0.04907	700	0.02439									501	0.064	501	0.0655	501	0.2465		24.4141	0.01161	24.4141	0.00689	24.4141	0.01714
701	0.03449	701	0.04826	701	0.0237									502	0.0539	502	0.111	502	0.35396		24.4629	0.01161	24.4629	0.00935	24.4629	0.02045
702	0.03407	702	0.04766	702	0.02343									503	0.0489	503	0.117	503	0.38243		24.5117	0.0105	24.5117	0.0128	24.5117	0.02156
703	0.03341	703	0.04687	703	0.02234									504	0.0456	504	0.121	504	0.39689		24.5605	0.01382	24.5605	0.00985	24.5605	0.01493
704	0.03242	704	0.04661	704	0.02192									505	0.0433	505	0.124	505	0.40936		24.6094	0.01106	24.6094	0.00886	24.6094	0.01824
705	0.03271	705	0.04597	705	0.02209									506	0.0414	506	0.126	506	0.41782		24.6582	0.01106	24.6582	0.01477	24.6582	0.0199
706	0.03275	706	0.04554	706	0.02192									507	0.0399	507	0.127	507	0.42628		24.707	0.0105	24.707	0.01083	24.707	0.01879
707	0.03224	707	0.04535	707	0.02156									508	0.0385	508	0.129	508	0.43074		24.7559	0.0094	24.7559	0.00985	24.7559	0.02432
708	0.03182	708	0.04483	708	0.02172									509	0.0374	509	0.13	509	0.4342		24.8047	0.00995	24.8047	0.0064	24.8047	0.01879
709	0.03173	709	0.04432	709	0.02157									510	0.0362	510	0.13	510	0.43966		24.8535	0.0105	24.8535	0.01034	24.8535	0.01769
710	0.03113	710	0.04337	710	0.02117									511	0.0354	511	0.131	511	0.44111		24.9023	0.01382	24.9023	0.00935	24.9023	0.01603
711	0.03058	711	0.04237	711	0.02093									512	0.0346	512	0.132	512	0.44356		24.9512	0.00774	24.9512	0.00985	24.9512	0.01714
712	0.03047	712	0.04212	712	0.02092									513	0.0338	513	0.132	513	0.44501		25	0.00829	25	0.00689	25	0.01603
713	0.02988	713	0.0416	713	0.02073									514	0.0332	514	0.132	514	0.44645		25.0488	0.01493	25.0488	0.01182	25.0488	0.01935
714	0.02982	714	0.04125	714	0.02075									515	0.0325	515	0.133	515	0.44689		25.0977	0.01216	25.0977	0.00739	25.0977	0.01879
715	0.02955	715	0.04084	715	0.02058									516	0.032	516	0.133	516	0.44833		25.1465	0.00995	25.1465	0.01132	25.1465	0.02156
716	0.02941	716	0.04125	716	0.02068									517	0.0315	517	0.133	517	0.45076		25.1953	0.0094	25.1953	0.00935	25.1953	0.01603
717	0.02938	717	0.04093	717	0.02064									518	0.0309	518	0.133	518	0.45019		25.2441	0.01327	25.2441	0.01083	25.2441	0.02377
718	0.02925	718	0.04054	718	0.02054									519	0.0305	519	0.133	519	0.45061		25.293	0.00884	25.293	0.00739	25.293	0.01769
719	0.02839	719	0.04045	719	0.01981									520	0.0302	520	0.133	520	0.45103		25.3418	0.01106	25.3418	0.0064	25.3418	0.0199
720	0.02808	720	0.04031	720	0.0193									521	0.0297	521	0.0783	521	0.18044		25.3906	0.00663	25.3906	0.00689	25.3906	0.01382
721	0.0278	721	0.03975	721	0.01902									522	0.0655	522	0.0683	522	0.10884		25.4395	0.01216	25.4395	0.00837	25.4395	0.01382
722	0.02769	722	0.0391	722	0.0186									523	0.109	523	0.0634	523	0.08524		25.4883	0.01271	25.4883	0.00837	25.4883	0.01769
723	0.02708	723	0.03892	723	0.01822									524	0.117	524	0.06	524	0.06964		25.5371	0.01327	25.5371	0.01231	25.5371	0.01382
724	0.02681	724	0.03786	724	0.01825									525	0.122	525	0.0575	525	0.05903		25.5859	0.01216	25.5859	0.00985	25.5859	0.0199
725	0.02619	725	0.03739	725	0.01792									526	0.126	526	0.0555	526	0.05041		25.6348	0.00829	25.6348	0.00689	25.6348	0.01769
726	0.02565	726	0.03657	726	0.0175									527	0.128	527	0.0541	527	0.04378		25.6836	0.00995	25.6836	0.00935	25.6836	0.02543
727	0.02497	727	0.03637	727	0.01759									528	0.13	528	0.0527	528	0.03815		25.7324	0.00829	25.7324	0.00985	25.7324	0.01548
728	0.02523	728	0.03606	728	0.01786									529	0.131	529	0.0516	529	0.0335		25.7812	0.0094	25.7812	0.00886	25.7812	0.01714
729	0.02519	729	0.03618	729	0.01762									530	0.132	530	0.0505	530	0.02986		25.8301	0.00442	25.8301	0.00935	25.8301	0.02045
730	0.02446	730	0.03521	730	0.01738									531	0.132	531	0.0497	531	0.0272		25.8789	0.01216	25.8789	0.00739	25.8789	0.01437
731	0.02407	731	0.03483	731	0.01738									532	0.133	532	0.049	532	0.02453		25.9277	0.00276	25.9277	0.01132	25.9277	0.02045
732	0.02309	732	0.03346	732	0.0169									533	0.133	533	0.0483	533	0.02186		25.9766	0.00995	25.9766	0.00886	25.9766	0.02045
733	0.0227	733	0.03299	733	0.0165									534	0.134	534	0.0475	534	0.01917		26.0254	0.01437	26.0254	0.01083	26.0254	0.0199
734	0.02277	734	0.03218	734	0.01654									535	0.134	535	0.047	535	0.01748		26.0742	0.01271	26.0742	0.01132	26.0742	0.01769
735	0.02295	735	0.03198	735	0.01667									536	0.134	536	0.0465	536	0.01578		26.123	0.00774	26.123	0.00886	26.123	0.02101
736	0.02269	736	0.03144	736	0.01614									537	0.134	537	0.046	537	0.01407		26.1719	0.00884	26.1719	0.01231	26.1719	0.01769
737	0.02318	737	0.03157	737	0.0158									538	0.134	538	0.0456	538	0.01334		26.2207	0.00829	26.2207	0.01034	26.2207	0.01271
738	0.02272	738	0.03115	738	0.0153									539	0.134	539	0.0452	539	0.01161		26.2695	0.00719	26.2695	0.00689	26.2695	0.01658
739	0.02235	739	0.03131	739	0.01533									540	0.135	540	0.0448	540	0.01087		26.3184	0.01271	26.3184	0.01083	26.3184	0.01769
740	0.02173	740	0.0307	740	0.01465									541	0.0637	541	0.0655	541	0.00911		26.3672	0.00719	26.3672	0.00935	26.3672	0.02045
741	0.02176	741	0.02976	741	0.0146									542	0.0532	542	0.105	542	0.00835		26.416	0.00719	26.416	0.00542	26.416	0.02101
742	0.02118	742	0.02886	742	0.01469									543	0.0483	543	0.113	543	0.00757		26.4648	0.00608	26.4648	0.0064	26.4648	0.01493
743	0.02071	743	0.02829	743	0.01449									544	0.0451	544	0.117	544	0.00678		26.5137	0.00884	26.5137	0.00394	26.5137	0.01879
744	0.02008	744	0.02726	744	0.01351									545	0.0427	545	0.12	545	0.00598		26.5625	0.00774	26.5625	0.01182	26.5625	0.01382
745	0.01988	745	0.02674	745	0.01338									546	0.0409	546	0.122				26.6113	0.00774	26.6113	0.00788	26.6113	0.01824
746	0.01931	746	0.02657	746	0.01306									547	0.0393	547	0.124				26.6602	0.00663	26.6602	0.00935	26.6602	0.01714
747	0.01883	747	0.02639	747	0.01316									548	0.0379	548	0.125				26.709	0.00829	26.709	0.00739	26.709	0.01879
748	0.01852	748	0.02575	748	0.01291									549	0.0367	549	0.127				26.7578	0.00663	26.7578	0.01083	26.7578	0.01658
749	0.01843	749	0.02549	749	0.01334									550	0.0356	550	0.127				26.8066	0.00663	26.8066	0.00886	26.8066	0.02377
750	0.01805	750	0.02503	750	0.01317									551	0.0349	551	0.128				26.8555	0.00884	26.8555	0.00886	26.8555	0.01216
751	0.01706	751	0.02427	751	0.01268									552	0.034	552	0.129				26.9043	0.00663	26.9043	0.00788	26.9043	0.01769
752	0.01714	752	0.02362	752	0.01197									553	0.0333	553	0.129				26.9531	0.00995	26.9531	0.00542	26.9531	0.01935
753	0.01686	753	0.02251	753	0.01165									554	0.0326	554	0.129				27.002	0.00608	27.002	0.00542	27.002	0.01437
754	0.01644	754	0.02224	754	0.0115									555	0.032	555	0.13				27.0508	0.00884	27.0508	0.00886	27.0508	0.01271
755	0.01574	755	0.02187	755	0.01157									556	0.0314	556	0.13				27.0996	0.00663	27.0996	0.00886	27.0996	0.01824
756	0.01637	756	0.02183	756	0.01183									557	0.0309	557	0.13				27.1484	0.0105	27.1484	0.00837	27.1484	0.01879
757	0.0157	757	0.02145	757	0.0115									558	0.0305	558	0.13				27.1973	0.0105	27.1973	0.01034	27.1973	0.01271
758	0.01516	758	0.02219	758	0.0118									559	0.0301	559	0.13				27.2461	0.00884	27.2461	0.01132	27.2461	0.01824
759	0.01398	759	0.02055	759	0.01134									560	0.0297	560	0.13				27.2949	0.0094	27.2949	0.00886	27.2949	0.01216
760	0.01426	760	0.02043	760	0.01083									561	0.0632	561	0.0786				27.3438	0.00829	27.3438	0.0064	27.3438	0.01603
761	0.0135	761	0.02001	761	0.01061									562	0.101	562	0.0677				27.3926	0.00553	27.3926	0.0064	27.3926	0.01935
762	0.01311	762	0.0193	762	0.01047									563	0.111	563	0.0625				27.4414	0.00663	27.4414	0.00935	27.4414	0.01493
763	0.01286	763	0.0176	763	0.00989									564	0.118	564	0.0591				27.4902	0.00608	27.4902	0.00837	27.4902	0.01658
764	0.01255	764	0.01706	764	0.00952									565	0.122	565	0.0565				27.5391	0.00829	27.5391	0.0064	27.5391	0.01603
765	0.01191	765	0.01612	765	0.00981									566	0.125	566	0.0547				27.5879	0.00884	27.5879	0.00886	27.5879	0.01769
766	0.01192	766	0.0154	766	0.00959									567	0.127	567	0.053				27.6367	0.00884	27.6367	0.00837	27.6367	0.0094
767	0.01166	767	0.01457	767	0.00971									568	0.128	568	0.0518				27.6855	0.00995	27.6855	0.00689	27.6855	0.01493
768	0.01123	768	0.01478	768	0.00957									569	0.129	569	0.0506				27.7344	0.00719	27.7344	0.00837	27.7344	0.01548
769	0.01101	769	0.01453	769	0.00849									570	0.13	570	0.0496				27.7832	0.00995	27.7832	0.00837	27.7832	0.01437
770	0.01055	770	0.01369	770	0.00764									571	0.131	571	0.0487				27.832	0.01106	27.832	0.00739	27.832	0.01935
771	0.00962	771	0.01294	771	0.00688									572	0.132	572	0.048				27.8809	0.00608	27.8809	0.00689	27.8809	0.01548
772	0.00869	772	0.0122	772	0.00626									573	0.131	573	0.0471				27.9297	0.00774	27.9297	0.00689	27.9297	0.01879
773	0.00877	773	0.01083	773	0.00532									574	0.132	574	0.0466				27.9785	0.00884	27.9785	0.01034	27.9785	0.01769
774	0.00888	774	0.01039	774	0.00525									575	0.132	575	0.046				28.0273	0.00995	28.0273	0.00542	28.0273	0.01548
775	0.00874	775	0.01015	775	0.00544									576	0.132	576	0.0456				28.0762	0.0094	28.0762	0.00935	28.0762	0.01271
776	0.00855	776	0.0094	776	0.00557									577	0.132	577	0.0451				28.125	0.00774	28.125	0.00443	28.125	0.01603
777	0.00821	777	0.00898	777	0.00541									578	0.133	578	0.0447				28.1738	0.00719	28.1738	0.00739	28.1738	0.02045
778	0.0071	778	0.00924	778	0.00583									579	0.133	579	0.0443				28.2227	0.00719	28.2227	0.00542	28.2227	0.0199
779	0.00645	779	0.00877	779	0.00615									580	0.133	580	0.0583				28.2715	0.00608	28.2715	0.01231	28.2715	0.01548
780	0.00594	780	0.00779	780	0.00551									581	0.0675	581	0.0811				28.3203	0.00276	28.3203	0.01083	28.3203	0.01327
781	0.00573	781	0.00762	781	0.00539									582	0.0539	582	0.103				28.3691	0.00608	28.3691	0.00739	28.3691	0.01658
782	0.00584	782	0.00801	782	0.00561									583	0.0486	583	0.111				28.418	0.00884	28.418	0.00492	28.418	0.00995
783	0.00541	783	0.00662	783	0.00511									584	0.0451	584	0.115				28.4668	0.01271	28.4668	0.00935	28.4668	0.00829
784	0.00456	784	0.00566	784	0.00462									585	0.0425	585	0.118				28.5156	0.0094	28.5156	0.00689	28.5156	0.0105
785	0.00356	785	0.00557	785	0.0043									586	0.0407	586	0.12				28.5645	0.00884	28.5645	0.00542	28.5645	0.01216
786	0.00283	786	0.00466	786	0.00364									587	0.039	587	0.121				28.6133	0.00608	28.6133	0.01034	28.6133	0.02101
787	0.00256	787	0.0032	787	0.00272									588	0.0376	588	0.123				28.6621	0.00884	28.6621	0.00935	28.6621	0.01935
788	0.00254	788	0.00336	788	0.00288									589	0.0365	589	0.124				28.7109	0.00774	28.7109	0.00985	28.7109	0.02045
789	0.00306	789	0.00307	789	0.00317									590	0.0354	590	0.125				28.7598	0.00829	28.7598	0.00443	28.7598	0.01216
790	0.00315	790	0.00292	790	0.00327									591	0.0345	591	0.126				28.8086	0.00663	28.8086	0.00542	28.8086	0.01548
791	0.00299	791	0.0019	791	0.0029									592	0.0337	592	0.126				28.8574	0.00829	28.8574	0.00492	28.8574	0.01161
792	0.002	792	0.00134	792	0.00222									593	0.0329	593	0.127				28.9062	0.00774	28.9062	0.00492	28.9062	0.00829
793	0.00186	793	0.0014	793	0.00212									594	0.0323	594	0.127				28.9551	0.00387	28.9551	0.00788	28.9551	0.01327
794	0.00114	794	0.00153	794	0.00122									595	0.0317	595	0.127				29.0039	0.00608	29.0039	0.00443	29.0039	0.01161
795	0.000987487	795	0.00112	795	0.000930443									596	0.0311	596	0.127				29.0527	0.00608	29.0527	0.0064	29.0527	0.0105
796	0.000436239	796	0.00168	796	0.00113									597	0.0307	597	0.127				29.1016	0.00553	29.1016	0.00985	29.1016	0.01493
797	0.000467966	797	0.00168	797	0.00124									598	0.0302	598	0.127				29.1504	0.0105	29.1504	0.00739	29.1504	0.01437
798	0.000175487	798	0.000892157	798	0.000410166									599	0.0297	599	0.128				29.1992	0.00719	29.1992	0.00886	29.1992	0.01382
799	8.3282e-05	799	0.000441527	799	0.000463387									600	0.0293	600	0.128				29.248	0.00774	29.248	0.00542	29.248	0.01769
800	0	800	0	800	0									601	0.029	601	0.0791				29.2969	0.00884	29.2969	0.00591	29.2969	0.02045
														602	0.0286	602	0.0672				29.3457	0.01161	29.3457	0.00689	29.3457	0.0094
														603	0.0283	603	0.0617				29.3945	0.01106	29.3945	0.00689	29.3945	0.01216
														604	0.028	604	0.0583				29.4434	0.00829	29.4434	0.00591	29.4434	0.01106
														605	0.0276	605	0.0559				29.4922	0.00829	29.4922	0.00542	29.4922	0.01437
														606	0.0274	606	0.0538				29.541	0.00884	29.541	0.00886	29.541	0.01327
														607	0.0271	607	0.0522				29.5898	0.00387	29.5898	0.00689	29.5898	0.01548
														608	0.0269	608	0.0509				29.6387	0.00608	29.6387	0.00739	29.6387	0.0105
														609	0.0266	609	0.0498				29.6875	0.00498	29.6875	0.00837	29.6875	0.01161
														610	0.0263	610	0.0489				29.7363	0.00498	29.7363	0.00542	29.7363	0.01327
														611	0.0262	611	0.0479				29.7852	0.00719	29.7852	0.00443	29.7852	0.01714
														612	0.026	612	0.047				29.834	0.00608	29.834	0.00788	29.834	0.01271
														613	0.0258	613	0.0464				29.8828	0.00719	29.8828	0.00689	29.8828	0.01658
														614	0.0256	614	0.0458				29.9316	0.00884	29.9316	0.00935	29.9316	0.01216
														615	0.0254	615	0.0454				29.9805	0.00663	29.9805	0.00542	29.9805	0.01437
														616	0.0253	616	0.0448				30.0293	0.00442	30.0293	0.00542	30.0293	0.01382
														617	0.0251	617	0.0444				30.0781	0.00663	30.0781	0.00837	30.0781	0.01437
														618	0.0249	618	0.0439				30.127	0.00774	30.127	0.00492	30.127	0.01382
														619	0.0247	619	0.0435				30.1758	0.00774	30.1758	0.00935	30.1758	0.01327
														620	0.0246	620	0.0431				30.2246	0.00995	30.2246	0.00689	30.2246	0.00995
														621	0.0244	621	0.0655				30.2734	0.01216	30.2734	0.00492	30.2734	0.01493
														622	0.0243	622	0.101				30.3223	0.00995	30.3223	0.00788	30.3223	0.01548
														623	0.0241	623	0.108				30.3711	0.00719	30.3711	0.0064	30.3711	0.00829
														624	0.024	624	0.113				30.4199	0.00719	30.4199	0.00935	30.4199	0.01216
																625	0.116				30.4688	0.00442	30.4688	0.00443	30.4688	0.01548
																626	0.118				30.5176	0.00829	30.5176	0.00689	30.5176	0.01106
																627	0.119				30.5664	0.00774	30.5664	0.00591	30.5664	0.01382
																628	0.121				30.6152	0.00719	30.6152	0.0064	30.6152	0.01271
																629	0.122				30.6641	0.0105	30.6641	0.00542	30.6641	0.00774
																630	0.122				30.7129	0.00663	30.7129	0.00443	30.7129	0.01382
																631	0.123				30.7617	0.00553	30.7617	0.00739	30.7617	0.01382
																632	0.124				30.8105	0.00442	30.8105	0.00739	30.8105	0.01769
																633	0.124				30.8594	0.00719	30.8594	0.0064	30.8594	0.01271
																634	0.125				30.9082	0.00774	30.9082	0.00492	30.9082	0.01271
																635	0.125				30.957	0.00553	30.957	0.0064	30.957	0.01437
																636	0.125				31.0059	0.00498	31.0059	0.00591	31.0059	0.01327
																637	0.125				31.0547	0.00387	31.0547	0.00591	31.0547	0.01382
																638	0.125				31.1035	0.00221	31.1035	0.00837	31.1035	0.00995
																639	0.125				31.1523	0.00774	31.1523	0.01034	31.1523	0.01327
																640	0.125				31.2012	0.00608	31.2012	0.00689	31.2012	0.0094
																641	0.0779				31.25	0.0094	31.25	0.00492	31.25	0.01216
																642	0.066				31.2988	0.00719	31.2988	0.00591	31.2988	0.01769
																643	0.0606				31.3477	0.00663	31.3477	0.00788	31.3477	0.01216
																644	0.0573				31.3965	0.00774	31.3965	0.0064	31.3965	0.01382
																645	0.0548				31.4453	0.00774	31.4453	0.01231	31.4453	0.01548
																646	0.0528				31.4941	0.00332	31.4941	0.00739	31.4941	0.00884
																647	0.0514				31.543	0.0105	31.543	0.00542	31.543	0.01161
																648	0.0501				31.5918	0.00442	31.5918	0.00591	31.5918	0.01161
																649	0.049				31.6406	0.0094	31.6406	0.00689	31.6406	0.0094
																650	0.048				31.6895	0.00387	31.6895	0.01083	31.6895	0.0094
																651	0.0469				31.7383	0.00774	31.7383	0.00985	31.7383	0.00829
																652	0.0462				31.7871	0.00663	31.7871	0.00492	31.7871	0.01603
																653	0.0457				31.8359	0.00553	31.8359	0.00788	31.8359	0.01271
																654	0.0451				31.8848	0.00663	31.8848	0.00837	31.8848	0.0105
																655	0.0446				31.9336	0.00608	31.9336	0.00739	31.9336	0.01216
																656	0.044				31.9824	0.00608	31.9824	0.00542	31.9824	0.00774
																657	0.0435				32.0312	0.00774	32.0312	0.00591	32.0312	0.01161
																658	0.0432				32.0801	0.00387	32.0801	0.00837	32.0801	0.01935
																659	0.0427				32.1289	0.00387	32.1289	0.00246	32.1289	0.0105
																660	0.0424				32.1777	0.00608	32.1777	0.00591	32.1777	0.01216
																661	0.0449				32.2266	0.00884	32.2266	0.0064	32.2266	0.01216
																662	0.0655				32.2754	0.00553	32.2754	0.00591	32.2754	0.01106
																663	0.104				32.3242	0.00553	32.3242	0.00837	32.3242	0.00829
																664	0.109				32.373	0.00498	32.373	0.00689	32.373	0.00663
																665	0.113				32.4219	0.00387	32.4219	0.00542	32.4219	0.01271
																666	0.115				32.4707	0.00608	32.4707	0.00443	32.4707	0.0105
																667	0.117				32.5195	0.00442	32.5195	0.00689	32.5195	0.01437
																668	0.118				32.5684	0.00719	32.5684	0.00542	32.5684	0.01106
																669	0.119				32.6172	0.0094	32.6172	0.00886	32.6172	0.00995
																670	0.12				32.666	0.00663	32.666	0.00542	32.666	0.01437
																671	0.121				32.7148	0.00663	32.7148	0.00739	32.7148	0.00884
																672	0.122				32.7637	0.00276	32.7637	0.00591	32.7637	0.01161
																673	0.122				32.8125	0.00774	32.8125	0.00689	32.8125	0.0105
																674	0.122				32.8613	0.00663	32.8613	0.00689	32.8613	0.01548
																675	0.123				32.9102	0.00663	32.9102	0.00591	32.9102	0.00774
																676	0.123				32.959	0.00498	32.959	0.00443	32.959	0.01216
																677	0.123				33.0078	0.00608	33.0078	0.00788	33.0078	0.00829
																678	0.124				33.0566	0.00553	33.0566	0.00591	33.0566	0.00774
																679	0.123				33.1055	0.00553	33.1055	0.00197	33.1055	0.00774
																680	0.124				33.1543	0.00553	33.1543	0.0064	33.1543	0.0105
																681	0.0854				33.2031	0.00553	33.2031	0.00492	33.2031	0.00829
																682	0.0673				33.252	0.00553	33.252	0.00492	33.252	0.01161
																683	0.061				33.3008	0.00719	33.3008	0.00591	33.3008	0.0105
																684	0.0572				33.3496	0.00663	33.3496	0.00788	33.3496	0.00774
																685	0.0546				33.3984	0.00608	33.3984	0.00345	33.3984	0.01271
																686	0.0525				33.4473	0.00553	33.4473	0.00837	33.4473	0.00995
																687	0.0508				33.4961	0.00442	33.4961	0.00689	33.4961	0.0094
																688	0.0496				33.5449	0.00608	33.5449	0.00689	33.5449	0.0105
																689	0.0484				33.5938	0.00387	33.5938	0.00443	33.5938	0.00774
																690	0.0472				33.6426	0.00332	33.6426	0.00492	33.6426	0.01437
																691	0.0464				33.6914	0.00663	33.6914	0.00985	33.6914	0.01327
																692	0.0458				33.7402	0.00719	33.7402	0.00689	33.7402	0.01161
																693	0.0451				33.7891	0.00387	33.7891	0.0064	33.7891	0.00774
																694	0.0445				33.8379	0.00498	33.8379	0.00886	33.8379	0.0094
																695	0.044				33.8867	0.00332	33.8867	0.00689	33.8867	0.0105
																696	0.0435				33.9355	0.00884	33.9355	0.0064	33.9355	0.0105
																697	0.0429				33.9844	0.00553	33.9844	0.00443	33.9844	0.00995
																698	0.0426				34.0332	0.00442	34.0332	0.0064	34.0332	0.01161
																699	0.0422				34.082	0.00774	34.082	0.00246	34.082	0.0105
																700	0.0418				34.1309	0.00553	34.1309	0.00739	34.1309	0.0094
																701	0.0415				34.1797	0.00884	34.1797	0.00492	34.1797	0.00663
																702	0.0411				34.2285	0.00608	34.2285	0.00492	34.2285	0.00884
																703	0.0408				34.2773	0.00442	34.2773	0.00394	34.2773	0.0105
																704	0.0406				34.3262	0.00553	34.3262	0.00492	34.3262	0.00719
																705	0.0402				34.375	0.00719	34.375	0.00689	34.375	0.00663
																706	0.0401				34.4238	0.00774	34.4238	0.0064	34.4238	0.0094
																707	0.0398				34.4727	0.00387	34.4727	0.00591	34.4727	0.00995
																708	0.0396				34.5215	0.00387	34.5215	0.00443	34.5215	0.0094
																709	0.0393				34.5703	0.00387	34.5703	0.000984737	34.5703	0.00774
																710	0.0391				34.6191	0.00608	34.6191	0.00788	34.6191	0.01382
																					34.668	0.00498	34.668	0.00246	34.668	0.01493
																					34.7168	0.0105	34.7168	0.00443	34.7168	0.01161
																					34.7656	0.00276	34.7656	0.00394	34.7656	0.00442
																					34.8145	0.00498	34.8145	0.00591	34.8145	0.0094
																					34.8633	0.00774	34.8633	0.00492	34.8633	0.01271
																					34.9121	0.00442	34.9121	0.0064	34.9121	0.01106
																					34.9609	0.00442	34.9609	0.00689	34.9609	0.01161
																					35.0098	0.00498	35.0098	0.00394	35.0098	0.01216
																					35.0586	0.00276	35.0586	0.0064	35.0586	0.0105
																					35.1074	0.00332	35.1074	0.00295	35.1074	0.0094
																					35.1562	0.00884	35.1562	0.00542	35.1562	0.00829
																					35.2051	0.00608	35.2051	0.0064	35.2051	0.01493
																					35.2539	0.00387	35.2539	0.00689	35.2539	0.0094
																					35.3027	0.00884	35.3027	0.00886	35.3027	0.01161
																					35.3516	0.00608	35.3516	0.0064	35.3516	0.00884
																					35.4004	0.00553	35.4004	0.00246	35.4004	0.01548
																					35.4492	0.00387	35.4492	0.00492	35.4492	0.01658
																					35.498	0.00608	35.498	0.00886	35.498	0.0105
																					35.5469	0.00111	35.5469	0.00345	35.5469	0.0105
																					35.5957	0.00663	35.5957	0.00197	35.5957	0.01437
																					35.6445	0.00719	35.6445	0.00492	35.6445	0.0094
																					35.6934	0.00719	35.6934	0.00788	35.6934	0.00995
																					35.7422	0.00663	35.7422	0.00197	35.7422	0.01106
																					35.791	0.00719	35.791	0.0064	35.791	0.00995
																					35.8398	0.00442	35.8398	0.00345	35.8398	0.00884
																					35.8887	0.00719	35.8887	0.00542	35.8887	0.01106
																					35.9375	0.00553	35.9375	0.00394	35.9375	0.00884
																					35.9863	0.00332	35.9863	0.00197	35.9863	0.0094
																					36.0352	0.00387	36.0352	0.00492	36.0352	0.00774
																					36.084	0.00608	36.084	0.00788	36.084	0.0094
																					36.1328	0.00663	36.1328	0.00689	36.1328	0.00774
																					36.1816	0.00608	36.1816	0.00837	36.1816	0.00884
																					36.2305	0.00663	36.2305	0.0064	36.2305	0.00774
																					36.2793	0.00553	36.2793	0.00542	36.2793	0.00884
																					36.3281	0.00498	36.3281	0.00739	36.3281	0.00829
																					36.377	0.00387	36.377	0.0064	36.377	0.00884
																					36.4258	0.00608	36.4258	0.00591	36.4258	0.01382
																					36.4746	0.00553	36.4746	0.00542	36.4746	0.01106
																					36.5234	0.00608	36.5234	0.00788	36.5234	0.0105
																					36.5723	0.00498	36.5723	0.00689	36.5723	0.01271
																					36.6211	0.00608	36.6211	0.00197	36.6211	0.00884
																					36.6699	0.00498	36.6699	0.00197	36.6699	0.00884
																					36.7188	0.00608	36.7188	0.00492	36.7188	0.00663
																					36.7676	0.00166	36.7676	0.00394	36.7676	0.00719
																					36.8164	0.00498	36.8164	0.00443	36.8164	0.00442
																					36.8652	0.00442	36.8652	0.00394	36.8652	0.00774
																					36.9141	0.00829	36.9141	0.0064	36.9141	0.00719
																					36.9629	0.00166	36.9629	0.00394	36.9629	0.00884
																					37.0117	0.00332	37.0117	0.0064	37.0117	0.0094
																					37.0605	0.00553	37.0605	0.00542	37.0605	0.00663
																					37.1094	0.00553	37.1094	0.00837	37.1094	0.00829
																					37.1582	0.00663	37.1582	0.0064	37.1582	0.0105
																					37.207	0.00387	37.207	0.00295	37.207	0.00498
																					37.2559	0.00498	37.2559	0.00542	37.2559	0.01106
																					37.3047	0.00608	37.3047	0.00443	37.3047	0.00884
																					37.3535	0.00608	37.3535	0.00542	37.3535	0.0094
																					37.4023	0.00442	37.4023	0.0064	37.4023	0.00884
																					37.4512	0.00387	37.4512	0.00492	37.4512	0.0094
																					37.5	0.00608	37.5	0.00345	37.5	0.0094
																					37.5488	0.00332	37.5488	0.00394	37.5488	0.00663
																					37.5977	0.00442	37.5977	0.00443	37.5977	0.00884
																					37.6465	0.00498	37.6465	0.00394	37.6465	0.00608
																					37.6953	0.00608	37.6953	0.00295	37.6953	0.0105
																					37.7441	0.00553	37.7441	0.00394	37.7441	0.0105
																					37.793	0.00387	37.793	0.00394	37.793	0.00829
																					37.8418	0.00498	37.8418	0.00591	37.8418	0.01106
																					37.8906	0.00387	37.8906	0.00492	37.8906	0.0094
																					37.9395	0.00387	37.9395	0.00345	37.9395	0.01106
																					37.9883	0.00387	37.9883	0.00345	37.9883	0.00884
																					38.0371	0.00332	38.0371	0.00591	38.0371	0.00774
																					38.0859	0.00608	38.0859	0.00443	38.0859	0.00995
																					38.1348	0.00663	38.1348	0.00689	38.1348	0.01161
																					38.1836	0.00332	38.1836	0.00542	38.1836	0.00774
																					38.2324	0.00719	38.2324	0.00443	38.2324	0.0105
																					38.2812	0.00387	38.2812	0.00542	38.2812	0.0105
																					38.3301	0.00608	38.3301	0.00542	38.3301	0.00774
																					38.3789	0.00221	38.3789	0.00542	38.3789	0.01161
																					38.4277	0.00498	38.4277	0.00591	38.4277	0.00608
																					38.4766	0.00829	38.4766	0.00394	38.4766	0.00884
																					38.5254	0.00387	38.5254	0.00591	38.5254	0.00995
																					38.5742	0.00498	38.5742	0.00443	38.5742	0.01106
																					38.623	0.00442	38.623	0.00492	38.623	0.00829
																					38.6719	0.00829	38.6719	0.00443	38.6719	0.00829
																					38.7207	0.00553	38.7207	0.00492	38.7207	0.00608
																					38.7695	0.00332	38.7695	0.00542	38.7695	0.01161
																					38.8184	0.00221	38.8184	0.00394	38.8184	0.00774
																					38.8672	0.00332	38.8672	0.00345	38.8672	0.01106
																					38.916	0.00387	38.916	0.0064	38.916	0.00553
																					38.9648	0.00498	38.9648	0.00492	38.9648	0.00719
																					39.0137	0.00387	39.0137	0.00295	39.0137	0.00553
																					39.0625	0.00387	39.0625	0.00394	39.0625	0.0094
																					39.1113	0.00829	39.1113	0.00689	39.1113	0.00663
																					39.1602	0.00442	39.1602	0.00443	39.1602	0.0094
																					39.209	0.00719	39.209	0.00739	39.209	0.0105
																					39.2578	0.00498	39.2578	0.00886	39.2578	0.00719
																					39.3066	0.00553	39.3066	0.00591	39.3066	0.00829
																					39.3555	0.00608	39.3555	0.00394	39.3555	0.00829
																					39.4043	0.00608	39.4043	0.00788	39.4043	0.00332
																					39.4531	0.00608	39.4531	0.00542	39.4531	0.00553
																					39.502	0.00332	39.502	0.00345	39.502	0.00719
																					39.5508	0.00111	39.5508	0.00345	39.5508	0.0094
																					39.5996	0.00332	39.5996	0.00591	39.5996	0.00829
																					39.6484	0.00663	39.6484	0.00197	39.6484	0.0094
																					39.6973	0.00221	39.6973	0.00689	39.6973	0.00608
																					39.7461	0.00332	39.7461	0.00542	39.7461	0.00774
																					39.7949	0.00498	39.7949	0.00542	39.7949	0.00719
																					39.8438	0.00387	39.8438	0.00345	39.8438	0.00553
																					39.8926	0.00387	39.8926	0.0064	39.8926	0.0105
																					39.9414	0.00332	39.9414	0.00886	39.9414	0.00663
																					39.9902	0.00608	39.9902	0.0064	39.9902	0.00995
																					40.0391	0.00387	40.0391	0.00394	40.0391	0.00553
																					40.0879	0.00498	40.0879	0.00394	40.0879	0.00387
																					40.1367	0.00498	40.1367	0.00394	40.1367	0.00884
																					40.1855	0.00553	40.1855	0.00345	40.1855	0.00553
																					40.2344	0.00332	40.2344	0.00345	40.2344	0.0094
																					40.2832	0.00553	40.2832	0.00689	40.2832	0.00719
																					40.332	0.00332	40.332	0.0064	40.332	0.00498
																					40.3809	0.00608	40.3809	0.00394	40.3809	0.00719
																					40.4297	0.00442	40.4297	0.00345	40.4297	0.00995
																					40.4785	0.00608	40.4785	0.00295	40.4785	0.00829
																					40.5273	0.00719	40.5273	0.00295	40.5273	0.00774
																					40.5762	0.00553	40.5762	0.00492	40.5762	0.00719
																					40.625	0.00608	40.625	0.00492	40.625	0.00774
																					40.6738	0.00719	40.6738	0.00443	40.6738	0.00719
																					40.7227	0.00387	40.7227	0.00492	40.7227	0.00442
																					40.7715	0.00332	40.7715	0.00394	40.7715	0.00442
																					40.8203	0.00332	40.8203	0.00591	40.8203	0.00719
																					40.8691	0.00387	40.8691	0.00689	40.8691	0.00995
																					40.918	0.00387	40.918	0.00492	40.918	0.01106
																					40.9668	0.00442	40.9668	0.00345	40.9668	0.00774
																					41.0156	0.00332	41.0156	0.00443	41.0156	0.00442
																					41.0645	0.00498	41.0645	0.00295	41.0645	0.00884
																					41.1133	0.00442	41.1133	0.00591	41.1133	0.00608
																					41.1621	0.00276	41.1621	0.00345	41.1621	0.00663
																					41.2109	0.00221	41.2109	0.00542	41.2109	0.00442
																					41.2598	0.00663	41.2598	0.00394	41.2598	0.00276
																					41.3086	0.00774	41.3086	0.00443	41.3086	0.00774
																					41.3574	0.00663	41.3574	0.00492	41.3574	0.00608
																					41.4062	0.00608	41.4062	0.00345	41.4062	0.01548
																					41.4551	0.00553	41.4551	0.00394	41.4551	0.00553
																					41.5039	0.00221	41.5039	0.00542	41.5039	0.00166
																					41.5527	0.00387	41.5527	0.00246	41.5527	0.00719
																					41.6016	0.00498	41.6016	0.00345	41.6016	0.00884
																					41.6504	0.00442	41.6504	0.00295	41.6504	0.0094
																					41.6992	0.00553	41.6992	0.00689	41.6992	0.00884
																					41.748	0.00498	41.748	0.00739	41.748	0.00442
																					41.7969	0.00332	41.7969	0.00443	41.7969	0.00884
																					41.8457	0.00276	41.8457	0.00295	41.8457	0.00663
																					41.8945	0.00442	41.8945	0.00689	41.8945	0.00498
																					41.9434	0.00166	41.9434	0.00739	41.9434	0.00663
																					41.9922	0.00719	41.9922	0.00394	41.9922	0.00442
																					42.041	0.00498	42.041	0.00443	42.041	0.00498
																					42.0898	0.00553	42.0898	0.00394	42.0898	0.00774
																					42.1387	0.00608	42.1387	0.00689	42.1387	0.00663
																					42.1875	0.00498	42.1875	0.00295	42.1875	0.00663
																					42.2363	0.00608	42.2363	0.00542	42.2363	0.00498
																					42.2852	0.00553	42.2852	0.0064	42.2852	0.00719
																					42.334	0.00442	42.334	0.00295	42.334	0.00663
																					42.3828	0.00608	42.3828	0.00443	42.3828	0.00829
																					42.4316	0.00774	42.4316	0.00246	42.4316	0.0094
																					42.4805	0.00276	42.4805	0.00443	42.4805	0.00884
																					42.5293	0.00442	42.5293	0.00542	42.5293	0.00608
																					42.5781	0.00774	42.5781	0.00394	42.5781	0.00553
																					42.627	0.00221	42.627	0.00295	42.627	0.00608
																					42.6758	0.00498	42.6758	0.00345	42.6758	0.00719
																					42.7246	0.00498	42.7246	0.00492	42.7246	0.00442
																					42.7734	0.00387	42.7734	0.00246	42.7734	0.00663
																					42.8223	0.00608	42.8223	0.00246	42.8223	0.00332
																					42.8711	0.00332	42.8711	0.00443	42.8711	0.00553
																					42.9199	0.00553	42.9199	0.00591	42.9199	0.00884
																					42.9688	0.00553	42.9688	0.00345	42.9688	0.00774
																					43.0176	0.00608	43.0176	0.00394	43.0176	0.0094
																					43.0664	0.00276	43.0664	0.00345	43.0664	0.00663
																					43.1152	0.00774	43.1152	0.00443	43.1152	0.00829
																					43.1641	0.00332	43.1641	0.00492	43.1641	0.0094
																					43.2129	0.00663	43.2129	0.00148	43.2129	0.00663
																					43.2617	0.00608	43.2617	0.00197	43.2617	0.00774
																					43.3105	0.00553	43.3105	0.00295	43.3105	0.00774
																					43.3594	0.00332	43.3594	0.00246	43.3594	0.00553
																					43.4082	0.00553	43.4082	0.00246	43.4082	0.00553
																					43.457	0.00387	43.457	0.00295	43.457	0.00719
																					43.5059	0.00387	43.5059	0.00492	43.5059	0.00995
																					43.5547	0.00221	43.5547	0.00542	43.5547	0.00829
																					43.6035	0.00332	43.6035	0.00591	43.6035	0.00663
																					43.6523	0.00608	43.6523	0.00492	43.6523	0.0094
																					43.7012	0.00221	43.7012	0.00739	43.7012	0.00608
																					43.75	0.00276	43.75	0.00394	43.75	0.00608
																					43.7988	0.00663	43.7988	0.00394	43.7988	0.00663
																					43.8477	0.00498	43.8477	0.00443	43.8477	0.00608
																					43.8965	0.00387	43.8965	0.00443	43.8965	0.00498
																					43.9453	0.00276	43.9453	0.00591	43.9453	0.00221
																					43.9941	0.00387	43.9941	0.00394	43.9941	0.00663
																					44.043	0.00498	44.043	0.00197	44.043	0.00774
																					44.0918	0.00387	44.0918	0.00345	44.0918	0.00663
																					44.1406	0.00387	44.1406	0.00689	44.1406	0.00884
																					44.1895	0.00276	44.1895	0.00443	44.1895	0.00663
																					44.2383	0.00111	44.2383	0.00443	44.2383	0.00332
																					44.2871	0.00442	44.2871	0.00345	44.2871	0.00663
																					44.3359	0.00498	44.3359	0.00492	44.3359	0.00498
																					44.3848	0.00442	44.3848	0.00542	44.3848	0.00608
																					44.4336	0.00387	44.4336	0.00492	44.4336	0.00829
																					44.4824	0.00442	44.4824	0.00394	44.4824	0.0105
																					44.5312	0.00332	44.5312	0.0064	44.5312	0.00995
																					44.5801	0.00442	44.5801	0.00295	44.5801	0.00663
																					44.6289	0.00332	44.6289	0.00295	44.6289	0.00442
																					44.6777	0.00608	44.6777	0.00591	44.6777	0.00995
																					44.7266	0.00663	44.7266	0.00197	44.7266	0.00387
																					44.7754	0.00387	44.7754	0.00246	44.7754	0.00663
																					44.8242	0.00442	44.8242	0.0064	44.8242	0.00332
																					44.873	0.00442	44.873	0.00246	44.873	0.00608
																					44.9219	0.00221	44.9219	0.00542	44.9219	0.00663
																					44.9707	0.00221	44.9707	0.00591	44.9707	0.00719
																					45.0195	0.00221	45.0195	0.00246	45.0195	0.00719
																					45.0684	0.00719	45.0684	0.00148	45.0684	0.00774
																					45.1172	0.00442	45.1172	0.00492	45.1172	0.00719
																					45.166	0.00608	45.166	0.00197	45.166	0.00995
																					45.2148	0.00276	45.2148	0.00148	45.2148	0.00498
																					45.2637	0.00387	45.2637	0.00739	45.2637	0.00387
																					45.3125	0.00498	45.3125	0.00492	45.3125	0.00608
																					45.3613	0.00387	45.3613	0.00345	45.3613	0.00553
																					45.4102	0.00498	45.4102	0.0064	45.4102	0.00553
																					45.459	0.00442	45.459	0.00295	45.459	0.00498
																					45.5078	0.00221	45.5078	0.00443	45.5078	0.00774
																					45.5566	0.00387	45.5566	0.00345	45.5566	0.00221
																					45.6055	0.00166	45.6055	0.00246	45.6055	0.00663
																					45.6543	0.00553	45.6543	0.00443	45.6543	0.00553
																					45.7031	0.00608	45.7031	0.00197	45.7031	0.00719
																					45.752	0.00332	45.752	0.00492	45.752	0.00719
																					45.8008	0.00442	45.8008	0.00394	45.8008	0.00774
																					45.8496	0.00276	45.8496	0.00689	45.8496	0.00221
																					45.8984	0.00221	45.8984	0.00394	45.8984	0.00663
																					45.9473	0.00332	45.9473	0.00197	45.9473	0.00829
																					45.9961	0.00387	45.9961	0.00591	45.9961	0.00774
																					46.0449	0.00276	46.0449	0.00197	46.0449	0.00608
																					46.0938	0.00553	46.0938	0.00788	46.0938	0.00608
																					46.1426	0.00553	46.1426	0.00542	46.1426	0.00829
																					46.1914	0.00276	46.1914	0.00197	46.1914	0.00719
																					46.2402	0.00719	46.2402	0.00246	46.2402	0.00774
																					46.2891	0.00166	46.2891	0.00443	46.2891	0.0094
																					46.3379	0.00442	46.3379	0.00492	46.3379	0.00608
																					46.3867	0.00442	46.3867	0.00197	46.3867	0.0105
																					46.4355	0.00387	46.4355	0.0064	46.4355	0.00553
																					46.4844	0.00553	46.4844	0.0064	46.4844	0.0094
																					46.5332	0.00387	46.5332	0.00246	46.5332	0.0094
																					46.582	0.00498	46.582	0.00542	46.582	0.00332
																					46.6309	0.00276	46.6309	0.00492	46.6309	0.0094
																					46.6797	0.00498	46.6797	0.00443	46.6797	0.00884
																					46.7285	0.00719	46.7285	0.00345	46.7285	0.00829
																					46.7773	0.00553	46.7773	0.00443	46.7773	0.00276
																					46.8262	0.00276	46.8262	0.00443	46.8262	0.00608
																					46.875	0.00221	46.875	0.00197	46.875	0.0094
																					46.9238	0.000552792	46.9238	0.00345	46.9238	0.00442
																					46.9727	0.00387	46.9727	0.00148	46.9727	0.00442
																					47.0215	0.00276	47.0215	0.0064	47.0215	0.00719
																					47.0703	0.00221	47.0703	0.00345	47.0703	0.00553
																					47.1191	0.00332	47.1191	0.00295	47.1191	0.00221
																					47.168	0.00276	47.168	0.00295	47.168	0.00442
																					47.2168	0.00663	47.2168	0.00295	47.2168	0.00332
																					47.2656	0.00166	47.2656	0.00345	47.2656	0.00719
																					47.3145	0.00498	47.3145	0.00492	47.3145	0.00719
																					47.3633	0.00498	47.3633	0.00394	47.3633	0.00498
																					47.4121	0.00221	47.4121	0.00345	47.4121	0.00663
																					47.4609	0.00442	47.4609	0.00689	47.4609	0.00332
																					47.5098	0.00332	47.5098	0.00542	47.5098	0.00553
																					47.5586	0.00608	47.5586	0.00197	47.5586	0.00553
																					47.6074	0.00221	47.6074	0.00246	47.6074	0.00608
																					47.6562	0.00387	47.6562	0.00345	47.6562	0.00498
																					47.7051	0.00553	47.7051	0.00345	47.7051	0.00663
																					47.7539	0.00332	47.7539	0.0064	47.7539	0.00774
																					47.8027	0.00387	47.8027	0.00246	47.8027	0.00553
																					47.8516	0.00332	47.8516	0.00246	47.8516	0.00719
																					47.9004	0.00387	47.9004	0.00394	47.9004	0.00663
																					47.9492	0.00442	47.9492	0.00197	47.9492	0.00498
																					47.998	0.00442	47.998	0.00542	47.998	0.00276
																					48.0469	0.00442	48.0469	0.00394	48.0469	0.00553
																					48.0957	0.00553	48.0957	0.00295	48.0957	0.00553
																					48.1445	0.00332	48.1445	0.00246	48.1445	0.00884
																					48.1934	0.00276	48.1934	0.00443	48.1934	0.00719
																					48.2422	0.00553	48.2422	0.00443	48.2422	0.00663
																					48.291	0.00442	48.291	0.00246	48.291	0.00719
																					48.3398	0.00332	48.3398	0.00345	48.3398	0.00774
																					48.3887	0.00442	48.3887	0.00394	48.3887	0.00276
																					48.4375	0.00553	48.4375	0.00345	48.4375	0.00498
																					48.4863	0.00332	48.4863	0.00246	48.4863	0.00553
																					48.5352	0.00332	48.5352	0.00345	48.5352	0.00884
																					48.584	0.00276	48.584	0.00345	48.584	0.00498
																					48.6328	0.00442	48.6328	0.00443	48.6328	0.00663
																					48.6816	0.00221	48.6816	0.00246	48.6816	0.00442
																					48.7305	0.00166	48.7305	0.00345	48.7305	0.00608
																					48.7793	0.00332	48.7793	0.00542	48.7793	0.00498
																					48.8281	0.00332	48.8281	0.00689	48.8281	0.00608
																					48.877	0.00166	48.877	0.00394	48.877	0.00719
																					48.9258	0.00221	48.9258	0.00246	48.9258	0.00553
																					48.9746	0.00553	48.9746	0.00542	48.9746	0.00332
																					49.0234	0.00332	49.0234	0.00345	49.0234	0.00608
																					49.0723	0.00719	49.0723	0.00689	49.0723	0.00442
																					49.1211	0.00332	49.1211	0.00542	49.1211	0.00663
																					49.1699	0.00221	49.1699	0.00689	49.1699	0.00774
																					49.2188	0.00276	49.2188	0.00345	49.2188	0.00553
																					49.2676	0.00332	49.2676	0.00394	49.2676	0.00387
																					49.3164	0.00332	49.3164	0.00394	49.3164	0.00442
																					49.3652	0.00387	49.3652	0.00345	49.3652	0.00498
																					49.4141	0.00166	49.4141	0.00197	49.4141	0.00498
																					49.4629	0.00166	49.4629	0.00295	49.4629	0.00498
																					49.5117	0.00553	49.5117	0.00246	49.5117	0.00553
																					49.5605	0.00387	49.5605	0.00443	49.5605	0.00663
																					49.6094	0.00332	49.6094	0.00542	49.6094	0.00498
																					49.6582	0.00498	49.6582	0.00295	49.6582	0.00498
																					49.707	0.00719	49.707	0.00443	49.707	0.00719
																					49.7559	0.00498	49.7559	0.00492	49.7559	0.00774
																					49.8047	0	49.8047	0.00394	49.8047	0.00553
																					49.8535	0.00608	49.8535	0.00689	49.8535	0.0094
																					49.9023	0.00221	49.9023	0.00295	49.9023	0.00442
																					49.9512	0.00276	49.9512	0.00542	49.9512	0.00774
																					50	0.00276	50	0.0064	50	0.00498
																					50.0488	0.00221	50.0488	0.00394	50.0488	0.00498
																					50.0977	0.00221	50.0977	0.00295	50.0977	0.00498
																					50.1465	0.000552792	50.1465	0.00394	50.1465	0.00719
																					50.1953	0.00221	50.1953	0.00246	50.1953	0.0094
																					50.2441	0.00166	50.2441	0.00197	50.2441	0.00608
																					50.293	0.00719	50.293	0.00443	50.293	0.00608
																					50.3418	0.00276	50.3418	0.00345	50.3418	0.00719
																					50.3906	0.00332	50.3906	0.00394	50.3906	0.00553
																					50.4395	0.00166	50.4395	0.00197	50.4395	0.00608
																					50.4883	0.00498	50.4883	0.00394	50.4883	0.00442
																					50.5371	0.00166	50.5371	0.00492	50.5371	0.00663
																					50.5859	0.00387	50.5859	0.00345	50.5859	0.00774
																					50.6348	0.00442	50.6348	0.00394	50.6348	0.00608
																					50.6836	0.00166	50.6836	0.00148	50.6836	0.00663
																					50.7324	0.00498	50.7324	0.00492	50.7324	0.00221
																					50.7812	0.00221	50.7812	0.00345	50.7812	0.00498
																					50.8301	0.00332	50.8301	0.00492	50.8301	0.00387
																					50.8789	0.00221	50.8789	0.00345	50.8789	0.00553
																					50.9277	0.00166	50.9277	0.0064	50.9277	0.00829
																					50.9766	0.00553	50.9766	0.00345	50.9766	0.00553
																					51.0254	0.00276	51.0254	0.00246	51.0254	0.00442
																					51.0742	0.00387	51.0742	0.00443	51.0742	0.00276
																					51.123	0.00553	51.123	0.00443	51.123	0.00663
																					51.1719	0.00166	51.1719	0.00345	51.1719	0.00498
																					51.2207	0.00221	51.2207	0.00542	51.2207	0.00442
																					51.2695	0.000552792	51.2695	0.00246	51.2695	0.00719
																					51.3184	0.00276	51.3184	0.00443	51.3184	0.00608
																					51.3672	0.00442	51.3672	0.00394	51.3672	0.00774
																					51.416	0.00553	51.416	0.00394	51.416	0.00498
																					51.4648	0.00608	51.4648	0.00443	51.4648	0.00498
																					51.5137	0.00553	51.5137	0.00148	51.5137	0.00829
																					51.5625	0.00332	51.5625	0.00197	51.5625	0.00663
																					51.6113	0.00442	51.6113	0.00394	51.6113	0.00719
																					51.6602	0.00332	51.6602	0.00492	51.6602	0.00442
																					51.709	0.00442	51.709	0.00394	51.709	0.00553
																					51.7578	0.00553	51.7578	0.00345	51.7578	0.00663
																					51.8066	0.00276	51.8066	0.00542	51.8066	0.00663
																					51.8555	0.00884	51.8555	0.00246	51.8555	0.0094
																					51.9043	0.00221	51.9043	0.00246	51.9043	0.00995
																					51.9531	0.00387	51.9531	0.00345	51.9531	0.00884
																					52.002	0.00332	52.002	0.00394	52.002	0.00442
																					52.0508	0.00498	52.0508	0.00345	52.0508	0.00442
																					52.0996	0.00276	52.0996	0.00295	52.0996	0.00608
																					52.1484	0.00276	52.1484	0.00295	52.1484	0.00498
																					52.1973	0.00221	52.1973	0.00345	52.1973	0.00719
																					52.2461	0.00608	52.2461	0.00345	52.2461	0.00442
																					52.2949	0.00276	52.2949	0.00443	52.2949	0.00774
																					52.3438	0.00332	52.3438	0.00295	52.3438	0.00498
																					52.3926	0.00387	52.3926	0.00443	52.3926	0.00719
																					52.4414	0.00387	52.4414	0.00345	52.4414	0.00829
																					52.4902	0.00387	52.4902	0.00295	52.4902	0.00719
																					52.5391	0.00387	52.5391	0.00197	52.5391	0.00498
																					52.5879	0.00442	52.5879	0.00246	52.5879	0.00498
																					52.6367	0.00332	52.6367	0.00394	52.6367	0.00553
																					52.6855	0.00276	52.6855	0.00492	52.6855	0.00774
																					52.7344	0.00221	52.7344	0.00295	52.7344	0.00498
																					52.7832	0.00608	52.7832	0.00345	52.7832	0.00276
																					52.832	0.00332	52.832	0.00148	52.832	0.00387
																					52.8809	0.00387	52.8809	0.00394	52.8809	0.00442
																					52.9297	0.00276	52.9297	0.00394	52.9297	0.00332
																					52.9785	0.00387	52.9785	0.00197	52.9785	0.00553
																					53.0273	0.00166	53.0273	0.00246	53.0273	0.00553
																					53.0762	0.00332	53.0762	0.00394	53.0762	0.00553
																					53.125	0.00111	53.125	0.00197	53.125	0.00387
																					53.1738	0.00166	53.1738	0.00394	53.1738	0.00719
																					53.2227	0.00442	53.2227	0.00345	53.2227	0.00608
																					53.2715	0.00498	53.2715	0.0064	53.2715	0.00553
																					53.3203	0.00498	53.3203	0.00295	53.3203	0.00442
																					53.3691	0.00276	53.3691	0.00837	53.3691	0.00774
																					53.418	0.00498	53.418	0.00345	53.418	0.00774
																					53.4668	0.00221	53.4668	0.00739	53.4668	0.00608
																					53.5156	0.00332	53.5156	0.00345	53.5156	0.00608
																					53.5645	0.00111	53.5645	0.00443	53.5645	0.00276
																					53.6133	0.00387	53.6133	0.00345	53.6133	0.00276
																					53.6621	0.00166	53.6621	0.00197	53.6621	0.00663
																					53.7109	0.00221	53.7109	0.00394	53.7109	0.00663
																					53.7598	0.00332	53.7598	0.00591	53.7598	0.00719
																					53.8086	0.00221	53.8086	0.00443	53.8086	0.00553
																					53.8574	0.00166	53.8574	0.0064	53.8574	0.00829
																					53.9062	0.00442	53.9062	0.00295	53.9062	0.00884
																					53.9551	0.00442	53.9551	0.00246	53.9551	0.00332
																					54.0039	0.00276	54.0039	0.00443	54.0039	0.00442
																					54.0527	0.00332	54.0527	0.00197	54.0527	0.00498
																					54.1016	0.00442	54.1016	0.00246	54.1016	0.00332
																					54.1504	0.00442	54.1504	0.00345	54.1504	0.00332
																					54.1992	0.00276	54.1992	0.0064	54.1992	0.00553
																					54.248	0.00276	54.248	0.00295	54.248	0.00719
																					54.2969	0.00387	54.2969	0.00295	54.2969	0.00663
																					54.3457	0.000552792	54.3457	0.00295	54.3457	0.00608
																					54.3945	0.00442	54.3945	0.00246	54.3945	0.00442
																					54.4434	0.00442	54.4434	0.00345	54.4434	0.00276
																					54.4922	0.00166	54.4922	0.00148	54.4922	0.00442
																					54.541	0.00276	54.541	0.00542	54.541	0.00553
																					54.5898	0.00442	54.5898	0.00492	54.5898	0.00774
																					54.6387	0.00442	54.6387	0.00345	54.6387	0.00553
																					54.6875	0.00221	54.6875	0.00394	54.6875	0.00387
																					54.7363	0.00221	54.7363	0.00345	54.7363	0.00332
																					54.7852	0.00498	54.7852	0.00345	54.7852	0.00608
																					54.834	0.00553	54.834	0.00246	54.834	0.00111
																					54.8828	0.00221	54.8828	0.00246	54.8828	0.00719
																					54.9316	0.00442	54.9316	0.00246	54.9316	0.00663
																					54.9805	0.00166	54.9805	0.00295	54.9805	0.00442
																					55.0293	0.00166	55.0293	0.00394	55.0293	0.00498
																					55.0781	0.00276	55.0781	0.00542	55.0781	0.00498
																					55.127	0.00332	55.127	0.00345	55.127	0.00663
																					55.1758	0.00332	55.1758	0.00394	55.1758	0.00442
																					55.2246	0.00663	55.2246	0.00492	55.2246	0.00553
																					55.2734	0.00387	55.2734	0.00394	55.2734	0.00995
																					55.3223	0.00276	55.3223	0.00591	55.3223	0.00553
																					55.3711	0.00387	55.3711	0.00394	55.3711	0.00829
																					55.4199	0.00553	55.4199	0.00197	55.4199	0.00442
																					55.4688	0.00387	55.4688	0.00345	55.4688	0.00829
																					55.5176	0.00276	55.5176	0.00148	55.5176	0.00442
																					55.5664	0.00332	55.5664	0.00246	55.5664	0.00774
																					55.6152	0.00332	55.6152	0.00443	55.6152	0.00608
																					55.6641	0.00166	55.6641	0.00345	55.6641	0.00498
																					55.7129	0.00276	55.7129	0.00542	55.7129	0.00774
																					55.7617	0.00276	55.7617	0.00443	55.7617	0.00663
																					55.8105	0.00221	55.8105	0.00443	55.8105	0.00387
																					55.8594	0.00276	55.8594	0.00295	55.8594	0.00608
																					55.9082	0.00387	55.9082	0.00295	55.9082	0.00166
																					55.957	0.00276	55.957	0.00345	55.957	0.00884
																					56.0059	0.00166	56.0059	0.00542	56.0059	0.00608
																					56.0547	0.00276	56.0547	0.00295	56.0547	0.00387
																					56.1035	0.00387	56.1035	0.00295	56.1035	0.00498
																					56.1523	0.00608	56.1523	0.00246	56.1523	0.00387
																					56.2012	0.00498	56.2012	0.00345	56.2012	0.00442
																					56.25	0.00221	56.25	0.00739	56.25	0.00663
																					56.2988	0.00498	56.2988	0.00345	56.2988	0.0105
																					56.3477	0.00442	56.3477	0.000492368	56.3477	0.00553
																					56.3965	0.00553	56.3965	0.00394	56.3965	0.00553
																					56.4453	0.00387	56.4453	0.00148	56.4453	0.00719
																					56.4941	0.00332	56.4941	0.00345	56.4941	0.00276
																					56.543	0.00387	56.543	0.00394	56.543	0.00663
																					56.5918	0.00387	56.5918	0.00443	56.5918	0.00387
																					56.6406	0.00221	56.6406	0.00246	56.6406	0.00719
																					56.6895	0.00442	56.6895	0.00542	56.6895	0.00719
																					56.7383	0.00111	56.7383	0.00197	56.7383	0.0094
																					56.7871	0.00332	56.7871	0.00246	56.7871	0.00332
																					56.8359	0.00608	56.8359	0.00246	56.8359	0.00608
																					56.8848	0.00553	56.8848	0.00246	56.8848	0.0094
																					56.9336	0.00332	56.9336	0.00443	56.9336	0.00387
																					56.9824	0.00111	56.9824	0.00394	56.9824	0.00995
																					57.0312	0.00276	57.0312	0.00443	57.0312	0.00553
																					57.0801	0.00221	57.0801	0.00443	57.0801	0.00884
																					57.1289	0.00498	57.1289	0.00148	57.1289	0.00884
																					57.1777	0.00442	57.1777	0.00345	57.1777	0.00608
																					57.2266	0.00276	57.2266	0.00345	57.2266	0.00553
																					57.2754	0.00332	57.2754	0.00591	57.2754	0.00276
																					57.3242	0.00387	57.3242	0.00443	57.3242	0.00498
																					57.373	0.00829	57.373	0.00197	57.373	0.00719
																					57.4219	0.00221	57.4219	0.00148	57.4219	0.00221
																					57.4707	0.00498	57.4707	0.00689	57.4707	0.0105
																					57.5195	0.00553	57.5195	0.00345	57.5195	0.00553
																					57.5684	0.00387	57.5684	0.00492	57.5684	0.00332
																					57.6172	0.00442	57.6172	0.00394	57.6172	0.00221
																					57.666	0.00553	57.666	0.00197	57.666	0.00276
																					57.7148	0.00332	57.7148	0.00295	57.7148	0.00663
																					57.7637	0.00387	57.7637	0.00345	57.7637	0.00553
																					57.8125	0.00166	57.8125	0.00295	57.8125	0.00442
																					57.8613	0.00221	57.8613	0.00542	57.8613	0.00553
																					57.9102	0.00332	57.9102	0.00197	57.9102	0.00608
																					57.959	0.00553	57.959	0.00246	57.959	0.00442
																					58.0078	0.00387	58.0078	0.00542	58.0078	0.00663
																					58.0566	0.00442	58.0566	0.00394	58.0566	0.00553
																					58.1055	0.00276	58.1055	0.00492	58.1055	0.00221
																					58.1543	0.00111	58.1543	0.00295	58.1543	0.00221
																					58.2031	0.00221	58.2031	0.00197	58.2031	0.00166
																					58.252	0.00332	58.252	0.00443	58.252	0.00884
																					58.3008	0.00166	58.3008	0.00246	58.3008	0.00442
																					58.3496	0.00332	58.3496	0.00345	58.3496	0.00332
																					58.3984	0.00166	58.3984	0.00246	58.3984	0.00387
																					58.4473	0.00332	58.4473	0.00345	58.4473	0.00608
																					58.4961	0.00166	58.4961	0.00246	58.4961	0.00221
																					58.5449	0.00663	58.5449	0.00197	58.5449	0.00553
																					58.5938	0.00442	58.5938	0.00345	58.5938	0.00553
																					58.6426	0.00498	58.6426	0.00295	58.6426	0.0105
																					58.6914	0.00387	58.6914	0.00148	58.6914	0.00498
																					58.7402	0.00276	58.7402	0.00295	58.7402	0.00332
																					58.7891	0.00442	58.7891	0.00443	58.7891	0.00663
																					58.8379	0.00332	58.8379	0.00492	58.8379	0.00276
																					58.8867	0.00608	58.8867	0.00197	58.8867	0.00663
																					58.9355	0.00719	58.9355	0.00345	58.9355	0.00442
																					58.9844	0.00276	58.9844	0.00394	58.9844	0.00553
																					59.0332	0.00442	59.0332	0.00148	59.0332	0.00608
																					59.082	0.00332	59.082	0.00295	59.082	0.00387
																					59.1309	0.00498	59.1309	0.00591	59.1309	0.00166
																					59.1797	0.00332	59.1797	0.00443	59.1797	0.00276
																					59.2285	0.00608	59.2285	0.00394	59.2285	0.00442
																					59.2773	0.00332	59.2773	0.00345	59.2773	0.00442
																					59.3262	0.00442	59.3262	0.0064	59.3262	0.00663
																					59.375	0.00387	59.375	0.00246	59.375	0.00387
																					59.4238	0.00221	59.4238	0.00148	59.4238	0.00498
																					59.4727	0.00387	59.4727	0.00197	59.4727	0.00221
																					59.5215	0.00442	59.5215	0.00443	59.5215	0.00387
																					59.5703	0.00276	59.5703	0.000984737	59.5703	0.00442
																					59.6191	0.00442	59.6191	0.00345	59.6191	0.00387
																					59.668	0.00276	59.668	0.00739	59.668	0.00442
																					59.7168	0.00442	59.7168	0.00295	59.7168	0.00553
																					59.7656	0.00332	59.7656	0.00542	59.7656	0.00663
																					59.8145	0.00498	59.8145	0.00246	59.8145	0.00498
																					59.8633	0.00276	59.8633	0.00542	59.8633	0.00553
																					59.9121	0.00663	59.9121	0.00246	59.9121	0.00553
																					59.9609	0.00387	59.9609	0.00345	59.9609	0.00442
																					60.0098	0.00498	60.0098	0.00246	60.0098	0.00387
																					60.0586	0.00221	60.0586	0.00246	60.0586	0.00608
																					60.1074	0.00332	60.1074	0.00542	60.1074	0.00442
																					60.1562	0.00276	60.1562	0.00246	60.1562	0.0094
																					60.2051	0.00442	60.2051	0.00148	60.2051	0.00387
																					60.2539	0.00166	60.2539	0.00295	60.2539	0.00498
																					60.3027	0.00276	60.3027	0.00345	60.3027	0.00663
																					60.3516	0.00387	60.3516	0.0064	60.3516	0.00442
																					60.4004	0.00442	60.4004	0.00345	60.4004	0.00608
																					60.4492	0.00276	60.4492	0.00345	60.4492	0.00276
																					60.498	0.00498	60.498	0.00197	60.498	0.00387
																					60.5469	0.00332	60.5469	0.000984737	60.5469	0.00442
																					60.5957	0.00553	60.5957	0.00295	60.5957	0.00884
																					60.6445	0.00553	60.6445	0.00542	60.6445	0.00442
																					60.6934	0.00276	60.6934	0.00345	60.6934	0.00498
																					60.7422	0.00498	60.7422	0.00345	60.7422	0.01106
																					60.791	0.00553	60.791	0.00246	60.791	0.00719
																					60.8398	0.00276	60.8398	0.00394	60.8398	0.00387
																					60.8887	0.00719	60.8887	0.00246	60.8887	0.00608
																					60.9375	0.00387	60.9375	0.00345	60.9375	0.00498
																					60.9863	0.00442	60.9863	0.00345	60.9863	0.00332
																					61.0352	0.00387	61.0352	0.00837	61.0352	0.0105
																					61.084	0.00332	61.084	0.00443	61.084	0.00498
																					61.1328	0.00608	61.1328	0.00246	61.1328	0.00332
																					61.1816	0.00498	61.1816	0.00345	61.1816	0.00774
																					61.2305	0.00166	61.2305	0.00295	61.2305	0.00608
																					61.2793	0.00166	61.2793	0.00345	61.2793	0.00829
																					61.3281	0.00332	61.3281	0.00492	61.3281	0.00166
																					61.377	0.00221	61.377	0.00148	61.377	0.00553
																					61.4258	0.00221	61.4258	0.00295	61.4258	0.00608
																					61.4746	0.00387	61.4746	0.00246	61.4746	0.00332
																					61.5234	0.00387	61.5234	0.00295	61.5234	0.00663
																					61.5723	0.000552792	61.5723	0.00394	61.5723	0.0094
																					61.6211	0.00442	61.6211	0.00345	61.6211	0.00387
																					61.6699	0.00221	61.6699	0.00295	61.6699	0.00663
																					61.7188	0.00221	61.7188	0.00295	61.7188	0.00774
																					61.7676	0.00166	61.7676	0.00542	61.7676	0.00276
																					61.8164	0.00166	61.8164	0.00295	61.8164	0.00663
																					61.8652	0.00387	61.8652	0.00148	61.8652	0.00332
																					61.9141	0.00387	61.9141	0.00345	61.9141	0.00498
																					61.9629	0.00442	61.9629	0.00148	61.9629	0.00719
																					62.0117	0.00111	62.0117	0.00345	62.0117	0.00332
																					62.0605	0.00111	62.0605	0.00492	62.0605	0.00553
																					62.1094	0.00166	62.1094	0.00246	62.1094	0.00221
																					62.1582	0.00387	62.1582	0.00394	62.1582	0.00332
																					62.207	0.00332	62.207	0.00345	62.207	0.00387
																					62.2559	0.00111	62.2559	0.00295	62.2559	0.00166
																					62.3047	0.00276	62.3047	0.00394	62.3047	0.00442
																					62.3535	0.00221	62.3535	0.00394	62.3535	0.00553
																					62.4023	0.00332	62.4023	0.00295	62.4023	0.00498
																					62.4512	0.00111	62.4512	0.00739	62.4512	0.00829
																					62.5	0.00332	62.5	0.00492	62.5	0.00608
																					62.5488	0.00166	62.5488	0.00246	62.5488	0.00442
																					62.5977	0.00221	62.5977	0.00197	62.5977	0.00166
																					62.6465	0.000552792	62.6465	0.00246	62.6465	0.00553
																					62.6953	0.00387	62.6953	0.00345	62.6953	0.00387
																					62.7441	0.00442	62.7441	0.00394	62.7441	0.00498
																					62.793	0.00111	62.793	0.00148	62.793	0.00387
																					62.8418	0.00829	62.8418	0.00197	62.8418	0.00774
																					62.8906	0.00387	62.8906	0.00345	62.8906	0.00332
																					62.9395	0.00387	62.9395	0.00295	62.9395	0.00553
																					62.9883	0.00166	62.9883	0.00148	62.9883	0.00608
																					63.0371	0.00332	63.0371	0.00443	63.0371	0.00663
																					63.0859	0.00111	63.0859	0.00295	63.0859	0.00387
																					63.1348	0.00498	63.1348	0.00295	63.1348	0.00387
																					63.1836	0.00332	63.1836	0.00492	63.1836	0.00553
																					63.2324	0.000552792	63.2324	0.00394	63.2324	0.00608
																					63.2812	0.00221	63.2812	0.00246	63.2812	0.00221
																					63.3301	0.00332	63.3301	0.000984737	63.3301	0.00442
																					63.3789	0.00332	63.3789	0.00246	63.3789	0.00276
																					63.4277	0.00221	63.4277	0.00197	63.4277	0.00221
																					63.4766	0.00221	63.4766	0.00345	63.4766	0.00663
																					63.5254	0.00221	63.5254	0.00246	63.5254	0.00276
																					63.5742	0.00332	63.5742	0.00197	63.5742	0.00387
																					63.623	0.00387	63.623	0.00295	63.623	0.00553
																					63.6719	0.00387	63.6719	0.00492	63.6719	0.00719
																					63.7207	0.00387	63.7207	0.00443	63.7207	0.00608
																					63.7695	0.00387	63.7695	0.0064	63.7695	0.00332
																					63.8184	0.00111	63.8184	0.00295	63.8184	0.00553
																					63.8672	0.00221	63.8672	0.00394	63.8672	0.00442
																					63.916	0.00553	63.916	0.00542	63.916	0.00663
																					63.9648	0.00608	63.9648	0.00542	63.9648	0.00442
																					64.0137	0.00332	64.0137	0.00689	64.0137	0.00387
																					64.0625	0.00221	64.0625	0.00443	64.0625	0.00719
																					64.1113	0.00332	64.1113	0.00295	64.1113	0.00553
																					64.1602	0.00498	64.1602	0.00492	64.1602	0.00387
																					64.209	0.00276	64.209	0.00197	64.209	0.00221
																					64.2578	0.00111	64.2578	0.00345	64.2578	0.00498
																					64.3066	0.00166	64.3066	0.00246	64.3066	0.00498
																					64.3555	0.00332	64.3555	0.00246	64.3555	0.00442
																					64.4043	0.00276	64.4043	0.00246	64.4043	0.00332
																					64.4531	0.00166	64.4531	0.00246	64.4531	0.00221
																					64.5019	0.00387	64.5019	0.00345	64.5019	0.00663
																					64.5508	0.00166	64.5508	0.00394	64.5508	0.00553
																					64.5996	0.00332	64.5996	0.00345	64.5996	0.00442
																					64.6484	0.00387	64.6484	0.00394	64.6484	0.00608
																					64.6973	0.00332	64.6973	0.00295	64.6973	0.00442
																					64.7461	0.00166	64.7461	0.000984737	64.7461	0.00553
																					64.7949	0.00221	64.7949	0.00246	64.7949	0.00498
																					64.8438	0.00276	64.8438	0.00295	64.8438	0.00829
																					64.8926	0.00221	64.8926	0.00246	64.8926	0.00719
																					64.9414	0.00387	64.9414	0.00246	64.9414	0.00608
																					64.9902	0.00442	64.9902	0.00295	64.9902	0.00498
																					65.0391	0.00387	65.0391	0.00542	65.0391	0.00332
																					65.0879	0.00221	65.0879	0.00394	65.0879	0.00663
																					65.1367	0.00166	65.1367	0.00443	65.1367	0.00608
																					65.1856	0.00332	65.1856	0.00591	65.1856	0.00387
																					65.2344	0.00166	65.2344	0.00197	65.2344	0.00276
																					65.2832	0.00498	65.2832	0.00345	65.2832	0.00719
																					65.332	0.00276	65.332	0.00345	65.332	0.00829
																					65.3809	0.00166	65.3809	0.00295	65.3809	0.00884
																					65.4297	0.00221	65.4297	0.00345	65.4297	0.00498
																					65.4785	0.00332	65.4785	0.00345	65.4785	0.00498
																					65.5273	0.00276	65.5273	0.00246	65.5273	0.00774
																					65.5762	0.00166	65.5762	0.00148	65.5762	0.00276
																					65.625	0.00387	65.625	0.00345	65.625	0.00442
																					65.6738	0.00221	65.6738	0.00295	65.6738	0.00663
																					65.7227	0.00387	65.7227	0.00295	65.7227	0.00608
																					65.7715	0.00166	65.7715	0.00443	65.7715	0.00442
																					65.8203	0.00553	65.8203	0.00246	65.8203	0.00884
																					65.8691	0.00553	65.8691	0.00394	65.8691	0.00608
																					65.918	0.00332	65.918	0.00295	65.918	0.00276
																					65.9668	0.00387	65.9668	0.00689	65.9668	0.00498
																					66.0156	0.00111	66.0156	0.00492	66.0156	0.00276
																					66.0644	0.00608	66.0644	0.00197	66.0644	0.00221
																					66.1133	0.00166	66.1133	0.00345	66.1133	0.00774
																					66.1621	0.00221	66.1621	0.00542	66.1621	0.00995
																					66.2109	0.00111	66.2109	0.00295	66.2109	0.00276
																					66.2598	0.00276	66.2598	0.00345	66.2598	0.00553
																					66.3086	0.00442	66.3086	0.00345	66.3086	0.00166
																					66.3574	0.00221	66.3574	0.00345	66.3574	0.00332
																					66.4062	0.00442	66.4062	0.00394	66.4062	0.00332
																					66.4551	0.00387	66.4551	0.00345	66.4551	0.00221
																					66.5039	0.00332	66.5039	0.00246	66.5039	0.00332
																					66.5527	0.00442	66.5527	0.00345	66.5527	0.00442
																					66.6016	0.00166	66.6016	0.00246	66.6016	0.00608
																					66.6504	0.00276	66.6504	0.00345	66.6504	0.00553
																					66.6992	0.00332	66.6992	0.00197	66.6992	0.00774
																					66.7481	0.00332	66.7481	0.00443	66.7481	0.00442
																					66.7969	0.00387	66.7969	0.00197	66.7969	0.00719
																					66.8457	0.00442	66.8457	0.00591	66.8457	0.00387
																					66.8945	0.00387	66.8945	0.00197	66.8945	0.00221
																					66.9434	0.00276	66.9434	0.00246	66.9434	0.00608
																					66.9922	0.00498	66.9922	0.00345	66.9922	0.00829
																					67.041	0.00166	67.041	0.00492	67.041	0.00608
																					67.0898	0.00332	67.0898	0.00295	67.0898	0.00719
																					67.1387	0.00276	67.1387	0.00246	67.1387	0.00553
																					67.1875	0.00221	67.1875	0.00394	67.1875	0.00276
																					67.2363	0.00608	67.2363	0.00197	67.2363	0.00608
																					67.2852	0.00442	67.2852	0.00542	67.2852	0.00387
																					67.334	0.00111	67.334	0.00394	67.334	0.00332
																					67.3828	0.00221	67.3828	0.00394	67.3828	0.00498
																					67.4316	0.00498	67.4316	0.00492	67.4316	0.00111
																					67.4805	0.00442	67.4805	0.00443	67.4805	0.00387
																					67.5293	0.00276	67.5293	0.00197	67.5293	0.00221
																					67.5781	0.00221	67.5781	0.00295	67.5781	0.00387
																					67.6269	0.00221	67.6269	0.0064	67.6269	0.00332
																					67.6758	0.00221	67.6758	0.00295	67.6758	0.00276
																					67.7246	0.00111	67.7246	0.00197	67.7246	0.00719
																					67.7734	0.00221	67.7734	0.00443	67.7734	0.00442
																					67.8223	0.00166	67.8223	0.00443	67.8223	0.00442
																					67.8711	0.00663	67.8711	0.00492	67.8711	0.00663
																					67.9199	0.00442	67.9199	0.00394	67.9199	0.00332
																					67.9688	0.00276	67.9688	0.00295	67.9688	0.00663
																					68.0176	0.00442	68.0176	0.00345	68.0176	0.00663
																					68.0664	0.00332	68.0664	0.000984737	68.0664	0.00442
																					68.1152	0.00166	68.1152	0.00197	68.1152	0.00498
																					68.1641	0.00166	68.1641	0.00295	68.1641	0.00442
																					68.2129	0.00498	68.2129	0.00197	68.2129	0.00332
																					68.2617	0.00442	68.2617	0.00492	68.2617	0.00276
																					68.3106	0.00221	68.3106	0.00246	68.3106	0.00498
																					68.3594	0.00387	68.3594	0.00148	68.3594	0.00663
																					68.4082	0.00442	68.4082	0.00345	68.4082	0.00553
																					68.457	0.00166	68.457	0.00443	68.457	0.00332
																					68.5059	0.00442	68.5059	0.00148	68.5059	0.00387
																					68.5547	0.00111	68.5547	0.00246	68.5547	0.00276
																					68.6035	0.00111	68.6035	0.00295	68.6035	0.00498
																					68.6523	0.00387	68.6523	0.00394	68.6523	0.00221
																					68.7012	0.00719	68.7012	0.00394	68.7012	0.00276
																					68.75	0.00442	68.75	0.00394	68.75	0.00442
																					68.7988	0.00221	68.7988	0.00345	68.7988	0.00387
																					68.8477	0.00276	68.8477	0.00197	68.8477	0.00332
																					68.8965	0.00166	68.8965	0.00295	68.8965	0.00276
																					68.9453	0.00387	68.9453	0.00295	68.9453	0.00498
																					68.9941	0.00442	68.9941	0.00246	68.9941	0.00276
																					69.043	0.00387	69.043	0.00443	69.043	0.00608
																					69.0918	0.00332	69.0918	0.00148	69.0918	0.00663
																					69.1406	0.00608	69.1406	0.00295	69.1406	0.00553
																					69.1894	0.00332	69.1894	0.00246	69.1894	0.00663
																					69.2383	0.00387	69.2383	0.00394	69.2383	0.00774
																					69.2871	0.00276	69.2871	0.00295	69.2871	0.00387
																					69.3359	0.00221	69.3359	0.00197	69.3359	0.00442
																					69.3848	0.00442	69.3848	0.00443	69.3848	0.00663
																					69.4336	0.00387	69.4336	0.00345	69.4336	0.00442
																					69.4824	0.00387	69.4824	0.00443	69.4824	0.00387
																					69.5312	0.00221	69.5312	0.00394	69.5312	0.00332
																					69.5801	0.00221	69.5801	0.00345	69.5801	0.00442
																					69.6289	0.00387	69.6289	0.00295	69.6289	0.00498
																					69.6777	0.00276	69.6777	0.00345	69.6777	0.00442
																					69.7266	0.00111	69.7266	0.00345	69.7266	0.00663
																					69.7754	0.00276	69.7754	0.00295	69.7754	0.00663
																					69.8242	0.00276	69.8242	0.00443	69.8242	0.00221
																					69.8731	0.00442	69.8731	0.00345	69.8731	0.00387
																					69.9219	0.00221	69.9219	0.00345	69.9219	0.00276
																					69.9707	0.00387	69.9707	0.00443	69.9707	0.00442
																					70.0195	0.00111	70.0195	0.00295	70.0195	0.00221
																					70.0684	0.00111	70.0684	0.00295	70.0684	0.00608
																					70.1172	0.00221	70.1172	0.00492	70.1172	0.00166
																					70.166	0.00221	70.166	0.00345	70.166	0.00332
																					70.2148	0	70.2148	0.00443	70.2148	0.00719
																					70.2637	0.00498	70.2637	0.00542	70.2637	0.00553
																					70.3125	0.00553	70.3125	0.00197	70.3125	0.00608
																					70.3613	0.00553	70.3613	0.00345	70.3613	0.00442
																					70.4102	0.00276	70.4102	0.00295	70.4102	0.00663
																					70.459	0.00276	70.459	0.00295	70.459	0.00498
																					70.5078	0.00276	70.5078	0.00197	70.5078	0.00332
																					70.5566	0.00221	70.5566	0.00394	70.5566	0.00166
																					70.6055	0.00166	70.6055	0.00492	70.6055	0.00442
																					70.6543	0.00387	70.6543	0.00246	70.6543	0.00498
																					70.7031	0.00387	70.7031	0.00591	70.7031	0.00553
																					70.7519	0.00442	70.7519	0.00246	70.7519	0.00387
																					70.8008	0.000552792	70.8008	0.00295	70.8008	0.00332
																					70.8496	0.00442	70.8496	0.00345	70.8496	0.00442
																					70.8984	0.00442	70.8984	0.00443	70.8984	0.00553
																					70.9473	0.00221	70.9473	0.00148	70.9473	0.00442
																					70.9961	0.00387	70.9961	0.00542	70.9961	0.00442
																					71.0449	0.00608	71.0449	0.000984737	71.0449	0.00166
																					71.0938	0.00608	71.0938	0.00197	71.0938	0.00276
																					71.1426	0.00387	71.1426	0.00197	71.1426	0.00498
																					71.1914	0.00663	71.1914	0.00295	71.1914	0.00276
																					71.2402	0.00332	71.2402	0.00394	71.2402	0.00498
																					71.2891	0.00276	71.2891	0.00394	71.2891	0.00276
																					71.3379	0.00111	71.3379	0.00394	71.3379	0.00498
																					71.3867	0.00221	71.3867	0.00345	71.3867	0.00442
																					71.4356	0.00221	71.4356	0.0064	71.4356	0.00829
																					71.4844	0.00221	71.4844	0.00345	71.4844	0.00332
																					71.5332	0.00276	71.5332	0.00197	71.5332	0.00608
																					71.582	0.00276	71.582	0.00295	71.582	0.00387
																					71.6309	0.00387	71.6309	0.00345	71.6309	0.00498
																					71.6797	0.00387	71.6797	0.00246	71.6797	0.00884
																					71.7285	0.00387	71.7285	0.00591	71.7285	0.00387
																					71.7773	0.00442	71.7773	0.00492	71.7773	0.00221
																					71.8262	0.00387	71.8262	0.0064	71.8262	0.00332
																					71.875	0.00498	71.875	0.00295	71.875	0.00442
																					71.9238	0.00276	71.9238	0.00246	71.9238	0.00332
																					71.9727	0.00442	71.9727	0.00345	71.9727	0.00442
																					72.0215	0.00276	72.0215	0.00443	72.0215	0.00442
																					72.0703	0.00442	72.0703	0.00345	72.0703	0.00387
																					72.1191	0.00387	72.1191	0.000984737	72.1191	0.00608
																					72.168	0.00166	72.168	0.00394	72.168	0.00111
																					72.2168	0.00387	72.2168	0.00197	72.2168	0.00608
																					72.2656	0.00332	72.2656	0.00492	72.2656	0.00387
																					72.3144	0.00387	72.3144	0.00246	72.3144	0.00221
																					72.3633	0.00387	72.3633	0.00492	72.3633	0.00332
																					72.4121	0.00442	72.4121	0.00295	72.4121	0.00387
																					72.4609	0.00553	72.4609	0.00345	72.4609	0.00498
																					72.5098	0.00442	72.5098	0.00246	72.5098	0.00166
																					72.5586	0.00332	72.5586	0.00197	72.5586	0.00442
																					72.6074	0.00387	72.6074	0.00345	72.6074	0.00663
																					72.6562	0.00221	72.6562	0.00394	72.6562	0.00608
																					72.7051	0.00332	72.7051	0.00197	72.7051	0.00276
																					72.7539	0.00387	72.7539	0.00295	72.7539	0.00553
																					72.8027	0.00442	72.8027	0.00148	72.8027	0.00387
																					72.8516	0.00387	72.8516	0.00197	72.8516	0.00608
																					72.9004	0.00221	72.9004	0.00246	72.9004	0.00553
																					72.9492	0.00276	72.9492	0.00148	72.9492	0.00498
																					72.9981	0.00221	72.9981	0.00246	72.9981	0.00442
																					73.0469	0.00221	73.0469	0.00148	73.0469	0.00387
																					73.0957	0	73.0957	0.00148	73.0957	0.00442
																					73.1445	0.00276	73.1445	0.00345	73.1445	0.00553
																					73.1934	0.00166	73.1934	0.00542	73.1934	0.00442
																					73.2422	0.00276	73.2422	0.00492	73.2422	0.00442
																					73.291	0.00442	73.291	0.00492	73.291	0.00442
																					73.3398	0.00387	73.3398	0.00295	73.3398	0.00332
																					73.3887	0.00221	73.3887	0.00197	73.3887	0.00498
																					73.4375	0.00332	73.4375	0.00295	73.4375	0.00221
																					73.4863	0.00387	73.4863	0.00443	73.4863	0.00332
																					73.5352	0.00608	73.5352	0.0064	73.5352	0.00166
																					73.584	0.00332	73.584	0.00246	73.584	0.00442
																					73.6328	0.00332	73.6328	0.000984737	73.6328	0.00276
																					73.6816	0.00332	73.6816	0.00246	73.6816	0.00442
																					73.7305	0.00498	73.7305	0.00246	73.7305	0.00387
																					73.7793	0.00221	73.7793	0.000984737	73.7793	0.00442
																					73.8281	0.00276	73.8281	0.00197	73.8281	0.00332
																					73.8769	0.00608	73.8769	0.00394	73.8769	0.00387
																					73.9258	0.00332	73.9258	0.00542	73.9258	0.00387
																					73.9746	0.00387	73.9746	0.00295	73.9746	0.00442
																					74.0234	0.00221	74.0234	0.00246	74.0234	0.00387
																					74.0723	0.00276	74.0723	0.00443	74.0723	0.00387
																					74.1211	0.00276	74.1211	0.000984737	74.1211	0.00332
																					74.1699	0.00221	74.1699	0.00197	74.1699	0.00332
																					74.2188	0.00498	74.2188	0.00394	74.2188	0.00498
																					74.2676	0.00387	74.2676	0.00345	74.2676	0.00387
																					74.3164	0.00387	74.3164	0.00295	74.3164	0.00166
																					74.3652	0.00221	74.3652	0.00443	74.3652	0.00276
																					74.4141	0.00553	74.4141	0.00197	74.4141	0.00332
[truncated: 523 more rows]

## Sheet: Fig. 4
Fig.4 a							Fig.4 b							Fig.4 c					Fig.4 d					Fig.4 e							Fig.4 f					Fig.4 g								Fig.4 h				Fig.4 i-j
[truncated: 4,566 more rows]
[truncated: 31 more columns]

[truncated: 9 more sheets: Fig. 5, Fig. S1-S23, Fig. S26-S34, Fig. S39-S43, Fig. S44-S48, Fig. S49-S56, Fig. S57-S68, Fig. S69-S76, Fig. S77-S83]
